# Supplementary material for: Tomato cell cultures as innovative plant biostimulants: evaluation of its effect on pepper seeds germinated under salinity conditions
Source: Front Plant Sci. 2025 Dec 2;16:1726488. doi: 10.3389/fpls.2025.1726488 (PMC12705415; doi:10.3389/fpls.2025.1726488)
Supplement: Supplementary file 2 [file Table1.xlsx]

## Sheet: Dataset ESI+
					Tomato extracts - Control treatment			Tomato extracts - Elicitation treatment
Average Rt(min)	Average Mz	Adduct type	MS1 isotopic spectrum	MS/MS spectrum	Control Rep 1	Control Rep 2	Control Rep 3	Elicited Rep 1	Elicited Rep 2	Elicited Rep 3
1.176	127.03899	[M+H]+	127.03899:3150 128.04365:263 129.04832:0		110669	127243	268266	310617	382010	424870
1.214	139.09415	[M+H]+	139.09415:3928 140.09881:141 141.10348:0		49524	63251	119166	153455	182519	191032
1.214	230.10223	[M+H]+	230.10223:21127 231.10690:1448 232.11157:357		242328	317250	499224	95994	112237	113422
1.214	300.14316	[M+NH4]+	300.14316:7617 301.14783:1071 302.15249:207		112670	147577	246324	10662110	11723933	12447972
1.258	285.03650	[M+H]+	285.03650:6058 286.04117:823 287.04583:664		160107	185603	186303	152881	176734	168661
1.258	289.05261	[M+K]+	289.05261:4134 290.05728:413 291.06195:0		128042	320688	363507	78546	86077	77960
1.258	305.02707	[M+H]+	305.02707:24345 306.03174:1373 307.03640:1335		637601	556100	588348	115588	113662	124770
1.258	327.04776	[M+Na]+	327.04776:5160 328.05243:802 329.05710:0		176528	236671	258976	81419	95154	89512
1.291	112.07583	[M+H]+	112.07583:7353 113.08050:484 114.08516:805		239875	300029	182706	291218	343287	191675
1.291	123.08022	[M+H]+	123.08022:9541 124.08488:746 125.08955:727		208095	566598	328287	138789	170064	226530
1.291	208.13277	[M+H]+	208.13277:3002 209.13743:1229 210.14210:0		51458	81774	129198	266772	319766	327050
1.291	352.33929	[M+H]+	352.33929:20283 353.34396:3544 354.34863:0	59.03157:861 60.03197:28 61.00959:13 67.05655:12 69.06815:44 73.04808:96 85.04724:17 99.06416:50 118.92733:8 127.09768:10	558681	459665	753191	121170	90764	89321
1.357	103.05426	[M+H]+	103.05426:3605 104.05893:339 105.06360:970		72141	80781	113643	133355	147705	150453
1.357	120.08088	[M+NH4]+	120.08088:27761 121.08555:1990 122.09021:10584		369484	447900	553991	271343	292704	310963
1.357	166.08612	[M+H]+	166.08612:8391 167.09079:840 168.09546:680		139621	175875	222238	156380	154736	179615
1.357	186.22276	[M+H]+	186.22276:945883 187.22743:92050 188.23210:2748	57.07014:61 74.09660:54 130.15887:70 186.22224:3833 186.29692:9 187.21992:47	22873839	14791221	20217244	11330096	8920500	6317920
1.357	233.07854	[M+Na]+	233.07854:3318 234.08320:310 235.08787:369		50977	49242	82171	50065	56542	70052
1.357	264.10831	[M+Na]+	264.10831:2202 265.11297:1202 266.11764:664		64929	81839	115698	61963	73131	28901
1.357	313.03268	[M+H]+	313.03268:47975 314.03735:2481 315.04202:0		955315	850699	946673	302659	309867	333599
1.358	255.07224	[M+H]+	255.07224:14492 256.07690:1013 257.08157:3922		366623	316969	215915	17677	24512	24644
1.371	275.07602	[M+H]+	275.07541:2362 276.08008:417 277.08474:0		59040	75429	78354	73474	87686	84176
1.371	297.05914	[M+Na]+	297.06229:5469 298.06695:640 299.07162:0		144471	345468	361024	161562	176986	171332
1.371	91.05459	[M+H]+	91.05459:4441 92.05926:386 93.06392:972		123573	156570	324784	208292	234315	248960
1.385	294.15375	[M+H]+	294.15363:2482 295.15829:1515 296.16296:0		49202	57612	69056	61357	72965	70040
1.399	319.04294	[M+K]+	319.04294:35139 320.04761:1807 321.05227:1610		1172601	968777	1012617	203283	197125	240366
1.407	303.06891	[M+Na]+	303.06891:22076 304.07358:1559 305.07824:0		262636	722291	871970	207688	199481	215568
1.411	220.11794	[M+H]+	220.11794:8015 221.12260:915 222.12727:0		170292	228284	126883	118739	143165	145062
1.411	357.13007	[M+H]+	357.13007:4203 358.13473:546 359.13940:0		141551	140618	130007	8792	12142	12849
1.413	113.96373	[M+H]+	113.96373:5094 114.96840:258 115.97307:0		131286	293727	241489	111509	105514	102315
1.413	258.07394	[M+K]+	258.07394:5786 259.07861:0 260.08328:0		106809	94534	92055	35612	42165	47822
1.413	268.11908	[M+H]+	268.11771:2289 269.12237:0 270.12704:280		65065	185111	253760	85615	100025	100268
1.415	291.90674	[M+H]+	291.90674:3978 292.91141:190 293.91607:152		140934	236901	76127	52780	63642	60596
1.430	125.05955	[M+Na]+	125.05955:4232 126.06422:338 127.06888:2010		152252	160632	286368	212597	251784	247319
1.430	242.10019	[M+Na]+	242.10023:2196 243.10490:1227 244.10957:0		52945	120830	134057	78931	81616	75579
1.441	193.93008	[M+H]+	193.93008:10696 194.93475:271 195.93942:252		147433	357132	694947	154005	993449	990203
1.445	343.11420	[M+H]+	343.11420:3209 344.11886:421 345.12353:1986		101765	96445	100196	7586	7317	9572
1.459	311.08868	[M+Na]+	311.08817:10088 312.09283:1105 313.09750:5951		330340	366420	340066	0	874	0
1.473	224.05061	[M+H]+	224.05061:2486 225.05528:7033 226.05995:626		9454	104631	30232	14833	16819	20042
1.473	285.13049	[M+Na]+	285.13049:2787 286.13516:1512 287.13983:380		1659	75431	194728	43805	40353	47784
1.473	295.11212	[M+H]+	295.11212:4213 296.11679:1039 297.12146:3788		7405	138101	385808	34660	31257	37749
1.479	327.11996	[M+Na]+	327.11996:8206 328.12463:917 329.12930:0		228143	217579	226270	18608	21051	27395
1.479	339.12097	[M+Na]+	339.12097:7419 340.12564:944 341.13031:1832		231970	218412	240798	58422	49541	68841
1.505	283.09500	[M+H]+	283.09500:24884 284.09967:2076 285.10434:0		726513	343558	573082	134325	171717	169053
1.505	299.08914	[M+H]+	299.08914:17311 300.09381:1688 301.09848:4297		486254	530632	451256	28425	34735	36026
1.520	183.06310	[M+H]+	183.06342:8677 184.06808:783 185.07275:4067		207639	411367	772733	417826	406515	410757
1.522	153.09111	[M+NH4]+	153.09111:2226 154.09578:1741 155.10045:641		58882	38971	238074	303611	215788	256654
1.522	297.12988	[M+H]+	297.12988:2147 298.13455:690 299.13922:679		0	95505	30364	77148	23470	23105
1.526	269.06461	[M+Na]+	269.06461:16868 270.06927:1280 271.07394:3385		0	0	0	475222	523512	519893
1.526	285.03745	[M+K]+	285.03754:21267 286.04220:1559 287.04687:1452		23167	42888	83066	743368	872740	888944
1.531	141.95830	[M+H]+	141.95830:2649 142.96297:0 143.96763:0		25858	159514	366223	72680	220169	76529
1.532	155.06982	[M+H]+	155.06982:2079 156.07449:0 157.07916:1246		38208	24267	114234	102037	114068	180871
1.542	111.08054	[M+H]+	111.08054:12861 112.08521:12657 113.08988:279		170540	346870	756593	844161	926558	1314037
1.552	201.07341	[M+K]+	201.07341:2402 202.07808:321 203.08275:0		44076	82758	105915	75472	77500	77220
1.552	267.11978	[M+H]+	267.11978:17283 268.12445:3050 269.12912:3744	56.96515:24 65.04080:27 67.05614:72 70.06616:12 70.96030:12 77.03613:14 84.04289:31 85.02363:10 91.05560:15 92.05079:9 95.04193:66 105.03435:7 107.03671:8 108.07927:20 110.05917:25 111.03595:12 113.01318:23 118.91979:41 120.07951:12 121.02287:14 122.07454:6 132.03096:5 134.06097:7 136.07451:9 136.93547:11 137.07471:14 139.03047:32 145.10611:7 153.05203:13 165.06755:10 188.10164:11	95750	590058	1049690	129984	147050	145599
1.563	167.07008	[M+H]+	167.07008:3009 168.07475:523 169.07942:11441		19558	54994	211181	219307	243683	259974
1.563	352.33942	[M+H]+	352.33942:8964 353.34408:1921 354.34875:368	57.01739:16 57.06993:15 59.03140:414 67.05325:13 71.03343:10 73.04646:66 83.08380:12 85.04684:38 99.06126:22 113.07853:8 212.88408:13 224.85835:20 292.82291:7	818982	138678	365703	1056298	786763	605107
1.577	339.04645	[M+Na]+	339.04688:3186 340.05154:517 341.05621:0		91602	91556	123882	20872	10621	25948
1.583	193.92973	[M+H]+	193.92973:9653 194.93440:309 195.93907:125		27664	106708	694947	828331	993449	990203
1.586	185.07845	[M+H]+	185.07845:5906 186.08311:540 187.08778:280		152270	364611	430669	178062	265169	267693
1.590	186.22284	[M+H]+	186.22284:990823 187.22751:96555 188.23217:2299	57.06989:41 130.15613:85 186.22206:4009 187.22423:25	72237729	100249590	111592062	43158121	33826082	25284110
1.590	329.02716	[M+H]+	329.02716:6001 330.03183:693 331.03650:0		135173	113304	320759	175427	220228	223629
1.600	176.10698	[M+H]+	176.10712:28133 177.11178:2114 178.11645:518	77.03912:68 98.06310:5 105.00295:6 105.03344:364 106.99266:13 116.97411:40 134.06291:12 176.10570:390	245953	318393	459955	805549	918073	955659
1.606	199.09467	[M+H]+	199.09467:3461 200.09933:812 201.10400:0		65837	111050	302048	183153	181006	197721
1.607	193.13411	[M+NH4]+	193.13368:51538 194.13835:3909 195.14302:295	51.02344:59 53.03930:11 56.96294:11 68.96407:15 72.08095:47 77.03925:792 91.05529:19 93.06145:15 95.04530:6 105.03384:172 105.61983:6 106.03852:14	1070630	1335611	1945066	4142079	4545725	5001010
1.616	133.07590	[M+H]+	133.07590:5436 134.08056:530 135.08523:534		151695	182184	275594	53265	57334	56107
1.626	113.96381	[M+H]+	113.96381:8589 114.96848:322 115.97315:0		25491	80378	600936	804863	768237	755909
1.630	113.05989	[M+H]+	113.05989:29872 114.06456:1548 115.06923:1059	53.03917:13 65.04066:7 72.94258:11	185977	1119362	490071	543497	861949	975262
1.633	154.98993	[M+H]+	154.98993:1681 155.99460:218 156.99926:0		24592	20919	78649	197084	196071	86269
1.633	181.97987	[M+H]+	181.97987:2565 182.98454:1254 183.98921:147	56.94216:13 64.92805:73 83.92776:6 122.94305:15	10411	19397	48860	132882	80546	78497
1.633	209.97391	[M+H]+	209.97391:1922 210.97858:0 211.98324:0		6164	11614	29151	84959	63452	58291
1.635	234.95685	[M+H]+	234.95685:1943 235.96152:177 236.96618:0		7051	19462	67040	199135	117422	224006
1.638	105.06984	[M+H]+	105.06984:4220 106.07451:868 107.07917:1050		56415	24274	102696	148470	182571	188116
1.639	287.07791	[M+H]+	287.07614:1987 288.08081:297 289.08548:465		0	0	4341	117097	209023	202119
1.641	327.04810	[M+Na]+	327.04791:7045 328.05258:739 329.05725:0		42647	64272	114723	339469	399113	394191
1.646	211.09442	[M+H]+	211.09398:10092 212.09865:770 213.10331:1711		243972	546347	647362	459450	445511	438928
1.677	158.00262	[M+H]+	158.00262:5106 159.00729:218 160.01196:0	60.98730:30 63.00283:17 72.98417:13 78.99599:8 117.05648:17	24733	62850	41882	205354	125486	105744
1.692	130.15894	[M+H]+	130.15894:16122 131.16360:916 132.16827:0		686348	1005242	756009	1288592	1050161	1012759
1.706	257.07751	[M+H]+	257.07751:6231 258.08218:707 259.08685:1244		16744	32940	290631	47332	60521	58812
1.706	271.11316	[M+Na]+	271.11316:5533 272.11783:0 273.12249:434		0	3350	236289	55009	60531	61591
1.706	291.90625	[M+H]+	291.90625:4013 292.91092:141 293.91559:135		32283	57441	226107	155320	143808	143087
1.714	261.13113	[M+H]+	261.13055:6754 262.13522:1100 263.13989:578		23971	163683	291156	254791	290185	307234
1.715	141.95871	[M+H]+	141.95871:4010 142.96338:0 143.96805:0		20740	42216	366223	463432	220169	222819
1.728	227.06746	[M+H]+	227.06746:5539 228.07213:506 229.07679:974		279967	178687	216796	123233	190270	199105
1.734	224.05016	[M+H]+	224.05016:2069 225.05482:10757 226.05949:807		67124	35119	161342	35056	155259	125722
1.740	237.10992	[M+H]+	237.10974:9660 238.11441:1044 239.11908:1063		24728	78187	569567	671651	703482	680517
1.742	207.06267	[M+H]+	207.06282:2975 208.06749:502 209.07216:7029		12674	44875	179808	250125	285583	297318
1.749	185.07915	[M+H]+	185.07915:4007 186.08382:482 187.08848:400		39194	78644	295817	256982	276863	280971
1.749	199.09384	[M+H]+	199.09384:1795 200.09851:310 201.10318:0		65837	33671	152693	183153	200406	203764
1.750	117.01189	[M+H]+	117.01192:6044 118.01658:235 119.02125:0		16596	22933	202676	989996	1048313	1054446
1.754	186.22284	[M+H]+	186.22284:836903 187.22751:81849 188.23217:2537	57.07018:48 74.09401:19 113.02384:5 130.15843:62 186.22237:3619 187.22447:13	72237729	15579175	53781006	97910940	88692303	64989212
1.754	413.19269	[M+K]+	413.19229:40137 414.19696:4970 415.20163:629	72.08028:20 120.06034:8 145.02646:8 159.11414:16 163.03891:65 180.09248:7 234.11456:49 234.13080:62 251.16089:80 293.14798:13 335.16754:8 367.01907:5 376.81973:12 381.16748:17 413.09741:20 413.11862:16 413.14691:23 413.19003:842 414.19403:42	0	14	0	1517453	1946122	2203537
1.780	329.02707	[M+H]+	329.02707:7499 330.03174:505 331.03640:600		228225	325326	110882	238651	274845	270523
1.794	193.08351	[M+H]+	193.08351:5086 194.08818:561 195.09285:6657		15725	30674	317901	421750	309502	572067
1.803	191.06693	[M+H]+	191.06804:3499 192.07271:443 193.07737:5086		76671	20535	466403	271480	259513	270996
1.866	922.00983	[M+H]+	922.00983:33661 923.01449:2820 924.01916:246		898432	891781	301461	280868	652144	3599197
1.870	237.10985	[M+H]+	237.10985:9608 238.11452:968 239.11918:1043		38915	39452	526491	671651	703482	680517
1.873	235.14380	[M+NH4]+	235.14380:3851 236.14847:516 237.15313:230		1210	1358	11868	141610	152135	156377
1.918	277.10410	[M+H]+	277.10410:7536 278.10876:644 279.11343:738		249311	358686	140266	206549	248527	263192
1.957	253.00551	[M+H]+	253.00551:2495 254.01018:153 255.01484:0		25699	181676	132980	54609	123498	55221
1.963	95.04919	[M+H]+	95.04919:13880 96.05385:651 97.05852:4945		772334	747739	687209	421120	775939	806082
1.984	297.12817	[M+H]+	297.12817:2835 298.13284:651 299.13751:780		0	9058	17191	24651	47572	124531
1.985	183.06258	[M+H]+	183.06258:10369 184.06724:771 185.07191:3796		110724	260564	248196	133595	111485	114699
1.985	191.06728	[M+H]+	191.06728:3595 192.07194:1072 193.07661:5449		10001	346198	326252	271480	105906	100562
1.994	224.04970	[M+H]+	224.04970:2204 225.05437:8193 226.05903:584		11696	25281	61179	161595	53181	125722
1.997	285.07678	[M+H]+	285.07532:6920 286.07999:625 287.08465:8988		90935	202509	384842	278486	194589	351177
10.055	741.67151	[M+H]+	741.67151:4694 742.67618:1633 743.68084:293		23707	39596	53616	7999	8064	7040
10.137	948.94214	[M+H]+	948.94214:3181 949.94681:1888 950.95147:345		29531	25149	14957	0	0	0
10.207	244.29227	[M+H]+	244.29227:371573 245.29693:8946 246.30160:270		5427155	7269332	1847495	1428452	1076563	1073553
10.302	367.18768	[M+Na]+	367.18768:8831 368.19235:996 369.19702:1321		54123	80467	127879	66467	47613	50121
10.368	529.56744	[M+H]+	529.56744:13005 530.57211:2967 531.57678:470		681974	110020	385312	4791	4369	4007
10.447	343.11508	[M+H]+	343.11508:3674 344.11975:447 345.12442:0		2765	45832	72768	0	0	0
10.510	242.28719	[M+H]+	242.28719:16550405 243.29185:4028877 244.29652:313475	57.07064:174 58.06542:128 74.09999:7 100.11154:451 128.14676:35 130.15857:102 142.15974:2923 142.22081:8 143.15990:23 184.20593:494 186.22258:925 187.21762:7 242.28561:60108 242.58017:58 242.60675:33 242.65051:61 242.72852:24 242.77509:15 242.81595:19 242.86919:13 242.91530:12 242.94458:13 242.97882:8 243.02635:7 243.05202:20 243.07913:5 243.11168:7 243.12794:10 243.17342:14 243.24858:6 243.28874…	210511911	162919291	401324165	61075075	61615166	63247242
10.786	243.28917	[M+H]+	243.28917:4522910 244.29384:357275 245.29850:9162		83361792	127721217	19649287	19230447	16888315	15857431
10.786	529.56781	[M+H]+	529.56781:27077 530.57248:5657 531.57715:704		997995	655299	60774	2770	1981	4201
10.789	155.07025	[M+H]+	155.07025:5165 156.07492:344 157.07959:0		0	1373	1266	150422	204782	130625
10.994	323.12567	[M+H]+	323.12567:3621 324.13034:527 325.13501:826		4044	52241	123240	777	1316	302
11.103	353.22964	[M+H]+	353.22964:3326 354.23431:505 355.23898:121		508	48113	35216	18216	19673	16688
11.124	369.20459	[M+Na]+	369.20358:15828 370.20825:1605 371.21292:785		156099	237975	247567	206644	220692	238675
11.162	351.21402	[M+H]+	351.21429:4008 352.21896:594 353.22363:1902		13989	43314	67828	3267	3361	2629
11.210	367.18872	[M+Na]+	367.18814:11767 368.19281:1390 369.19748:9524		144742	200646	360337	25192	29182	29453
11.461	369.20389	[M+Na]+	369.20389:9878 370.20856:1281 371.21322:0		27469	11670	155754	6988	4088	8977
11.471	243.76791	[M+H]+	243.76791:4753 244.77258:0 245.77725:0		13345	6363	241	340	551	0
11.839	519.53888	[M+H]+	519.53888:34426 520.54355:6868 521.54821:0		144518	327217	783565	486882	478603	429347
11.892	561.35364	[M+H]+	561.35364:5748 562.35831:1384 563.36297:226		0	0	0	112117	163335	131023
11.917	425.19345	[M+Na]+	425.19345:5996 426.19812:860 427.20279:0		8114	66151	86887	17522	16824	19012
11.922	186.22226	[M+H]+	186.22226:167905 187.22693:12454 188.23160:559	55.05439:10 57.07027:98 74.09711:19	7452131	10551914	3957978	5283398	6452778	4778537
11.944	779.23242	[M+Na]+	779.23138:3472 780.23605:1389 781.24072:219		0	197	1251	96468	149144	144183
11.949	184.20665	[M+H]+	184.20665:165937 185.21132:10753 186.21599:443176		5013960	3636891	1336125	2944443	1780504	2048016
11.983	242.28728	[M+H]+	242.28728:18490426 243.29194:4959767 244.29661:396364	57.07044:227 58.06583:179 74.09820:25 100.11304:524 128.14331:8 130.15913:97 142.16008:2940 142.20433:9 184.20761:474 186.22353:874 187.23032:15 242.28653:63120 242.60106:6 242.63116:44 242.67715:16 242.73137:30 242.75943:36 242.77937:38 242.82040:12 242.88403:14 243.01442:14 243.05212:6 243.28900:1744 243.36601:8	563822825	524087130	181087483	376513808	357228333	438692662
12.063	274.27594	[M+NH4]+	274.27530:269782 275.27997:27336 276.28463:1579	56.04999:21 57.07032:229 62.06001:19 70.06567:104 82.06802:9 88.07639:67 102.09315:17 106.08868:17	2464551	6624948	9498744	4412515	4937490	5467878
12.075	256.26367	[M+H]+	256.26367:8142 257.26834:956 258.27301:333		9313	63086	99125	45020	50506	50442
12.125	293.11481	[M+K]+	293.11481:2725 294.11947:303 295.12414:438		1673	37827	58174	1096	2151	1499
12.161	353.23019	[M+H]+	353.23022:4835 354.23489:567 355.23956:0		4238	144818	139424	58843	60208	58005
12.161	369.20563	[M+Na]+	369.20477:46363 370.20944:5151 371.21411:0		24554	788378	952343	453408	507933	537550
12.166	383.14670	[M+Na]+	383.14670:5319 384.15137:730 385.15603:0		6397	91817	150499	365	1477	1434
12.179	230.24849	[M+H]+	230.24849:21211 231.25316:2154 232.25782:200		49440	142726	227760	155032	170179	188686
12.180	407.15964	[M+K]+	407.15964:3182 408.16431:551 409.16897:1061		4207	51076	49751	6677	6596	5552
12.304	318.30197	[M+H]+	318.30197:366020 319.30664:47709 320.31131:4675	57.06998:205 58.07081:8 70.06535:176 71.08563:40 85.10130:20 88.07571:96 102.09372:48 112.07468:7 256.26349:14	569582	2289918	3596804	1952112	2132346	1459911
12.371	369.20462	[M+Na]+	369.20462:30589 370.20929:3057 371.21396:0		356258	28085	26315	10807	15588	14481
12.371	407.15973	[M+Na]+	407.15973:2702 408.16440:475 409.16906:570		37820	3004	2743	212	15	18
12.419	290.27005	[M+H]+	290.27005:65470 291.27472:6028 292.27939:541		89855	302037	508823	27807	29604	20275
12.443	334.29565	[M+H]+	334.29565:28692 335.30032:3399 336.30499:291		39293	127531	228074	29830	20904	15668
12.462	529.56714	[M+H]+	529.56714:16009 530.57181:3453 531.57647:461		976335	416233	141788	3053	1752	1263
12.469	274.27414	[M+NH4]+	274.27414:7978 275.27881:1032 276.28347:107	57.07025:42 88.07429:46 102.09402:11 106.08559:37 212.23537:7 256.26849:24 274.27469:4384 274.31909:13 274.34689:5 275.27579:121	358	32437	60566	24713	23793	19813
12.470	362.32758	[M+H]+	362.32758:16209 363.33224:2029 364.33691:166		35173	136535	194388	65240	66744	63413
12.480	184.20688	[M+H]+	184.20688:157897 185.21155:10009 186.21621:427322		2749218	3516197	1975938	232644	232155	219047
12.480	242.28757	[M+H]+	242.28757:18433022 243.29223:4937041 244.29690:390417	57.07043:197 58.06589:123 59.07242:10 72.08059:24 74.09711:80 100.11165:199 128.14171:8 130.15994:31 142.15968:1542 184.20663:210 185.21219:22 186.22279:762 187.22488:17 242.28624:46467 242.53976:25 242.58473:29 242.66493:17 242.69447:32 242.73572:16 242.76552:7 242.78639:20 242.81378:10 242.89717:7 242.93886:6 242.97099:6 243.18639:8 243.28903:1187 243.35596:9 243.76872:6	327405443	456324996	287091714	62947470	63330275	64219829
12.795	240.23242	[M+NH4]+	240.23212:4010 241.23678:604 242.24145:0		1931	50945	90006	1284	1216	1383
12.797	343.29581	[M+H]+	343.29581:3474 344.30047:554 345.30514:0		653	20181	37961	131	133	369
12.809	381.25186	[M+H]+	381.25186:5593 382.25653:967 383.26120:0		2469	40425	60305	0	0	0
12.826	219.18700	[M+H]+	219.18700:3404 220.19166:305 221.19633:0		0	11033	39447	0	12085	37899
12.840	155.07030	[M+H]+	155.07030:3516 156.07496:326 157.07963:0		0	0	216	151236	108036	155722
12.989	381.25137	[M+H]+	381.25137:2087 382.25604:332 383.26071:0		21605	1912	2424	0	0	0
13.039	184.20683	[M+H]+	184.20683:150639 185.21150:10192 186.21617:423748		3163232	2813594	1104782	304396	278635	240118
13.039	242.28732	[M+H]+	242.28732:17987148 243.29199:4694545 244.29666:369945	57.07034:157 58.06526:235 72.08086:20 74.09713:31 84.18962:6 86.09665:7 100.11278:478 128.14287:35 130.15953:71 142.15997:3071 142.21114:13 143.16411:38 184.20668:476 185.21202:40 186.22234:1311 187.22902:13 242.23889:38 242.28590:69123 242.62729:37 242.68785:30 242.72836:21 242.76649:12 242.79494:16 242.84534:18 242.86192:7 242.89040:9 242.95613:6 242.99339:19 243.02383:6 243.05127:14 243.07422:…	415836248	394303651	242586148	79423872	71065842	64755308
13.049	288.25284	[M+H]+	288.25284:2371 289.25751:377 290.26217:0		1205	21396	34506	9155	10683	9741
13.065	214.25259	[M+H]+	214.25259:3146 215.25726:453 216.26193:0		203	18689	29522	10216	10260	12612
13.343	351.15701	[M+Na]+	351.15701:5870 352.16168:885 353.16635:647		4960	61171	82841	40630	36853	39952
13.377	230.24806	[M+H]+	230.24806:2669 231.25273:422 232.25740:0		5202	17635	40185	14194	15455	17014
13.377	507.20001	[M+H]+	507.20001:5386 508.20468:1023 509.20935:1195		0	298	1379	89469	92527	92028
13.403	302.26862	[M+H]+	302.26862:2385 303.27328:298 304.27795:0		5032	15032	26176	16235	17572	18266
13.423	186.22237	[M+H]+	186.22237:185013 187.22703:14026 188.23170:652	57.06790:34 130.15909:36 186.22238:1504 187.22487:17	4592118	3167639	3024405	6401128	5712766	5928240
13.455	519.53857	[M+H]+	519.53857:26363 520.54324:5945 521.54791:0		99529	467864	528475	639336	594938	503692
13.594	779.23328	[M+Na]+	779.23328:7666 780.23794:2981 781.24261:629		0	723	1863	220321	255677	263326
13.610	425.13718	[M+Na]+	425.13602:4465 426.14068:803 427.14535:375		2179	53666	76738	20263	23073	23820
13.669	847.19830	[M+Na]+	847.19830:2539 848.20297:1212 849.20764:300		0	0	186	88152	89677	35997
13.682	519.53955	[M+H]+	519.53955:69308 520.54422:14286 521.54889:0		439539	2013763	495388	160248	181233	172061
13.707	242.28685	[M+H]+	242.28685:16991610 243.29152:4222632 244.29619:331585	55.05474:27 57.07076:2951 57.10192:9 57.98583:13 58.06625:9516 58.09629:118 58.19791:5 59.45184:6 72.08118:148 74.09719:254 86.09614:183 98.09281:11 99.47414:8 100.11340:9174 100.17791:20 100.43018:10 100.53475:8 101.11604:87 128.14349:93 130.15930:129 142.16000:2140 143.16498:21 184.20580:51 186.22549:33	531839610	432308276	318137699	117160262	102337545	105715421
13.735	184.20667	[M+H]+	184.20667:119880 185.21133:7712 186.21600:354352		5043837	3282537	937319	582399	542338	564232
13.756	399.14200	[M+Na]+	399.14200:8369 400.14667:1080 401.15133:490		17816	142242	261419	0	0	0
13.786	316.28549	[M+H]+	316.28549:23720 317.29016:3119 318.29483:275		7445	20488	29718	165253	191075	208667
13.963	251.24806	[M+H]+	251.24806:5125 252.25273:673 253.25740:0		13485	46918	57933	1836	2404	2512
14.033	293.15146	[M+Na]+	293.15115:3756 294.15582:574 295.16049:0		1549	53820	94030	54580	70294	63452
14.036	786.23962	[M+H]+	786.23962:3685 787.24429:1587 788.24896:246		0	0	0	73796	101854	101177
14.060	519.54034	[M+H]+	519.54034:58939 520.54501:12495 521.54968:0		299958	894480	989015	1785650	1281516	1013329
14.123	293.21118	[M+H]+	293.21100:3022 294.21567:496 295.22033:154		0	0	0	52190	60703	63048
14.133	349.17761	[M+Na]+	349.17761:18513 350.18228:2364 351.18695:3088		445	9118	6613	224200	252341	262600
14.196	367.18851	[M+Na]+	367.18765:6128 368.19232:896 369.19699:354		3273	956	5436	88088	105690	157896
14.244	509.21570	[M+Na]+	509.21570:33621 510.22037:4586 511.22503:1826		296	3124	1822	482650	569019	602009
14.276	186.22255	[M+H]+	186.22255:236976 187.22722:18760 188.23188:784	55.05436:27 57.07021:30 120.76662:10	8238122	2392314	3059177	2337324	10420680	2491728
14.310	603.25616	[M+H]+	603.25616:3716 604.26083:960 605.26550:358		0	0	129	37749	44807	47266
14.372	302.30652	[M+H]+	302.30652:189586 303.31119:22075 304.31585:1749	56.05241:9 57.07027:232 58.06509:23 62.05983:16 68.05122:18 70.06582:409 71.08589:12 85.10159:7 88.07637:121 102.09253:30 186.17911:9 209.93082:5	184147	710954	1109214	1201467	1405900	1570848
14.421	298.27432	[M+H]+	298.27420:5748 299.27887:991 300.28354:0		16260	43623	60961	61337	68679	74979
14.438	280.26419	[M+H]+	280.26419:41607 281.26886:4879 282.27353:399		74670	209379	271406	319427	359678	397720
14.461	258.27945	[M+H]+	258.27945:7368 259.28412:1014 260.28878:106		19311	38705	47939	69861	72502	80273
14.521	346.33234	[M+NH4]+	346.33130:3768 347.33597:559 348.34063:0		43157	159763	257541	270690	330863	383508
14.551	349.17825	[M+Na]+	349.17792:6848 350.18259:921 351.18725:7457		1851	41670	37231	162094	147627	194609
14.589	318.30032	[M+H]+	318.30032:4667 319.30499:713 320.30966:0		12346	37258	54855	27006	29639	32708
14.702	243.28914	[M+H]+	243.28914:3405066 244.29381:257937 245.29847:6233		42111300	39894478	29423390	83817512	69169392	79559685
14.928	525.24597	[M+H]+	525.24597:5154 526.25064:1144 527.25531:359		103	13754	18274	56770	67262	69932
14.929	328.28516	[M+H]+	328.28516:24999 329.28982:3333 330.29449:368		7	13158	19202	146927	169803	193622
14.997	242.28737	[M+H]+	242.28737:18075392 243.29204:4738732 244.29670:377235	57.07029:104 58.06528:113 74.09781:43 100.11308:370 128.14349:37 130.15875:68 142.15939:1768 184.20776:200 186.22249:674 187.22462:13 242.28575:46892 242.54636:23 242.57477:26 242.59010:12 242.62434:17 242.65453:11 242.70517:15 242.71867:11 242.78740:11 242.83604:7 242.88947:11 242.91695:7 243.17688:7 243.28896:1490 243.36134:6 244.99997:6	338146672	109375000	147114766	410904074	546850098	514754751
15.022	184.20665	[M+H]+	184.20665:148550 185.21132:9962 186.21599:411504		4881949	2194334	1387672	2246578	2285958	2309340
15.126	371.32642	[M+H]+	371.32642:2909 372.33108:488 373.33575:0		9	18856	28906	3446	3607	3864
15.133	268.26331	[M+H]+	268.26331:7313 269.26797:1016 270.27264:116		220	54078	78600	7599	8991	9140
15.133	409.28259	[M+H]+	409.28259:3783 410.28726:699 411.29193:241		121	32818	39532	4180	4343	4832
15.174	265.12024	[M+Na]+	265.11996:6784 266.12463:825 267.12930:424		0	0	0	83167	88831	97131
15.201	295.22559	[M+Na]+	295.22559:12664 296.23025:1619 297.23492:204		0	0	155	137737	150475	142425
15.201	351.19208	[M+H]+	351.19400:43819 352.19867:4431 353.20334:1905		4394	11198	7460	813301	616937	713100
15.216	342.30060	[M+NH4]+	342.30026:4474 343.30493:824 344.30960:158		0	1317	1488	31241	37661	41467
15.218	346.31027	[M+H]+	346.31027:2342 347.31494:496 348.31961:1083		0	1744	1712	14839	15923	17553
15.225	349.17841	[M+Na]+	349.17789:18731 350.18255:2069 351.18722:31595		3133	2102	1132	191505	243016	268307
15.241	715.33185	[M+Na]+	715.33069:3236 716.33536:864 717.34002:0		23	33509	39676	145936	180833	190844
15.254	338.26135	[M+NH4]+	338.26175:7480 339.26642:1315 340.27108:0		417	2403	1175	57888	64975	72227
15.362	212.23769	[M+H]+	212.23769:68001 213.24235:6132 214.24702:290		225	4014	2091	1017402	1204820	1299032
15.362	304.30145	[M+H]+	304.30145:4153635 305.30612:920610 306.31079:73430	51.02199:26 57.07019:63 58.06564:2150 59.06880:13 65.03859:286 69.07368:10 91.05501:5774 91.09476:70 91.11532:22 91.15185:6 92.05685:51 97.10098:28 212.23613:22	23492	368981	146011	80254929	89069036	98105898
15.362	91.05442	[M+H]+	91.05442:6531 92.05909:549 93.06376:0		260	2071	1614	130956	144949	154603
15.405	342.30042	[M+NH4]+	342.30042:3336 343.30508:676 344.30975:0		5215	18414	25357	162	163	193
15.406	453.16879	[M+H]+	453.16879:11177 454.17346:2043 455.17813:859		843	86226	123932	86822	81684	84139
15.461	552.18848	[M+H]+	552.18848:2160 553.19314:496 554.19781:0		0	2385	2780	19624	23533	24968
15.462	514.23334	[M+NH4]+	514.23334:5436 515.23801:1044 516.24267:0		0	6257	8481	46878	56208	57783
15.467	265.15598	[M+H]+	265.15564:3335 266.16031:373 267.16498:0		1981	51513	72987	36192	42232	41570
15.570	293.21133	[M+H]+	293.21133:8631 294.21600:1325 295.22067:741		0	0	0	93211	97883	105288
15.570	333.20432	[M+H]+	333.20361:4187 334.20828:522 335.21295:1159		0	0	0	51471	55824	54692
15.570	349.17874	[M+Na]+	349.17874:74025 350.18341:7558 351.18808:41741		522	2103	2163	695469	739908	828690
15.570	387.13397	[M+H]+	387.13397:5542 388.13864:742 389.14331:859		0	0	0	86696	100105	76881
15.579	351.19403	[M+H]+	351.19403:39860 352.19870:3823 353.20337:1583		13923	26308	33550	378745	406901	473056
15.611	518.32526	[M+Na]+	518.32526:12193 519.32992:1981 520.33459:276		0	25391	32359	87400	101387	110870
15.619	556.28143	[M+H]+	556.27765:8802 557.28232:1731 558.28698:605		20	78051	89002	242837	298422	322913
15.684	91.05459	[M+H]+	91.05459:1923 92.05926:124 93.06392:0		14219	32384	37135	13912	17644	18585
15.737	212.23758	[M+H]+	212.23758:14311 213.24225:1728 214.24691:136		60858	171137	228379	58702	72029	66955
15.737	304.30173	[M+H]+	304.30173:1353087 305.30640:288994 306.31106:15541	58.06523:58 91.05446:181 212.23735:104 304.30157:3044 304.37924:10 305.30255:49	7384114	17947850	22249247	6444060	7216325	7512264
15.780	399.14224	[M+Na]+	399.14224:2972 400.14691:447 401.15158:0		2034	46292	57973	0	0	0
15.948	184.20648	[M+H]+	184.20648:91676 185.21115:6689 186.21582:246822		3050120	2010351	2067437	2361342	1770583	976785
15.957	242.28683	[M+H]+	242.28683:15384888 243.29150:3531692 244.29617:272495	57.07032:199 58.06545:168 72.08260:18 74.09426:47 86.09624:21 100.11285:321 128.14291:31 130.15924:82 142.15999:1513 143.16525:15 184.20697:239 186.22240:746 186.25984:5 187.22517:7 242.28583:44548 242.52890:15 242.56432:19 242.60062:18 242.66461:15 242.73245:27 242.76675:12 242.79361:8 242.85699:14 242.90863:20 242.94386:12 242.99266:14 243.22046:14 243.28906:1491 243.62207:7	428945194	477894018	134913470	169054760	156069838	885590053
15.957	546.55768	[M+H]+	546.55768:4365 547.56235:1108 548.56701:137		6115	32991	24827	57309	98814	198775
15.969	556.28143	[M+H]+	556.28143:12750 557.28610:2314 558.29077:682		32792	109042	122490	39663	48385	50705
16.008	518.32477	[M+Na]+	518.32574:3447 519.33041:688 520.33508:131		8199	37418	48436	19240	21936	22768
16.086	243.28912	[M+H]+	243.28912:3576054 244.29379:277221 245.29846:6771		11516033	115393240	109920569	184605216	246916538	197841785
16.088	519.54016	[M+H]+	519.54016:81667 520.54483:16657 521.54950:0	186.21735:10 242.28503:2822 243.28929:114 519.20496:17 519.53003:29 520.33112:5	463860	2868129	2110638	2921572	3854363	3714469
16.111	521.53809	[M+H]+	521.53809:16225 522.54275:3157 523.54742:420		22115	498138	420814	616261	864382	558910
16.127	242.28665	[M+H]+	242.28665:14789569 243.29132:3313360 244.29599:248870	55.05412:26 57.07055:2641 57.09380:13 57.11197:12 58.06599:8767 58.11548:31 72.08102:141 74.09696:69 86.09719:103 100.11313:7676 100.17560:21 100.19649:7 100.23132:5 101.11537:83 128.14398:58 130.15883:146 142.15977:1779 142.20711:10 143.16414:28 175.69438:17 184.20912:58 186.22189:78	341851892	477894018	480390929	840676508	1108783553	164069923
16.212	453.16785	[M+H]+	453.16785:3270 454.17251:558 455.17718:0		5673	30499	42636	27274	33488	35365
16.247	556.28113	[M+H]+	556.28113:4077 557.28580:830 558.29046:328		40378	4512	3787	2316	1946	1949
16.275	399.14166	[M+Na]+	399.14166:3506 400.14633:515 401.15100:294		393	28985	42447	0	0	0
16.312	717.34729	[M+H]+	717.34729:2752 718.35196:765 719.35663:281		0	10589	13759	22226	27776	29044
16.496	212.85187	[M+H]+	212.85187:30800 213.85654:0 214.86120:0		344005	838695	669954	399540	595605	474126
16.578	330.33759	[M+H]+	330.33759:18849 331.34225:2803 332.34692:0		22882	72713	112140	110405	133575	149808
16.588	690.13580	[M+H]+	690.13580:2588 691.14047:588 692.14514:0		0	4401	4739	26491	32968	33275
16.595	337.27393	[M+H]+	337.27393:9761 338.27859:1518 339.28326:229		0	9745	13939	104687	126224	125150
16.595	478.29294	[M+NH4]+	478.29294:14282 479.29761:2262 480.30227:277		0	10569	14157	115082	129902	153491
16.595	554.20526	[M+Na]+	554.20526:16980 555.20993:2499 556.21460:0		0	15534	18870	142994	179001	185450
16.602	351.19470	[M+H]+	351.19470:107100 352.19937:11002 353.20404:3620		3194	2861	7082	675644	718581	973198
16.620	347.16190	[M+Na]+	347.16190:4887 348.16656:692 349.17123:4848		112	4988	6895	63836	54560	62349
16.623	516.25079	[M+H]+	516.25098:57294 517.25564:8496 518.26031:0		6	34992	47978	463547	580967	630085
16.659	374.36328	[M+NH4]+	374.36285:3643 375.36752:702 376.37219:0		190	19730	30124	32222	38074	41788
16.691	331.16803	[M+H]+	331.16895:68118 332.17361:6992 333.17828:2639		0	0	0	976012	1087469	1242751
16.692	315.19244	[M+H]+	315.19244:1900 316.19711:330 317.20178:0		0	0	0	32296	35358	24647
16.756	694.22888	[M+H]+	694.22888:5114 695.23355:1106 696.23822:0		0	19057	22701	42538	51212	51522
16.772	520.34113	[M+H]+	520.34113:67666 521.34579:10742 522.35046:1008		132	115067	149998	467018	594249	629635
16.772	558.29761	[M+H]+	558.29761:214706 559.30228:40713 560.30694:10731	55.05431:51 69.07079:10 71.07416:43 79.05503:19 81.06886:46 86.09652:384 87.09979:36 91.05221:8 95.08571:25 121.06789:6 124.99648:8 162.95897:36 240.09482:10 337.27103:14	466	423165	468895	1555401	1950296	2030595
16.814	212.85207	[M+H]+	212.85207:28321 213.85673:0 214.86140:0		720448	382637	432610	392488	466217	459320
16.829	519.54028	[M+H]+	519.54028:71961 520.54495:16307 521.54962:0	57.06983:27 58.06512:31 60.08097:29 71.07424:16 86.09721:191 100.11286:65 104.10588:33 125.00147:35 128.14290:11 130.15996:20 142.15872:351 143.16415:33 184.07336:388 184.20546:93 186.22198:99 187.22484:13 242.28444:1649 243.28792:56	349582	1685901	1800435	77679	78247	64916
16.835	383.21921	[M+H]+	383.21936:6702 384.22403:1149 385.22870:483		0	0	318	94274	112157	85030
16.846	487.12573	[M+Na]+	487.12573:2133 488.13040:309 489.13507:288		0	0	0	20885	25808	22615
16.847	277.21628	[M+H]+	277.21628:6823 278.22095:1014 279.22561:0		0	1026	1605	122773	141762	108340
16.847	295.22726	[M+Na]+	295.22702:13170 296.23169:1882 297.23636:180		0	0	159	205372	176376	183269
16.847	335.21982	[M+H]+	335.22018:12946 336.22485:1579 337.22952:229		0	0	0	158260	136337	132305
16.847	351.19501	[M+H]+	351.19550:230450 352.20016:27616 353.20483:0	351.19388:60	1666	5070	5802	2249988	2417562	2717934
16.847	381.20435	[M+Na]+	381.20398:6722 382.20865:1023 383.21331:6125		723	13664	14470	134310	155064	165895
16.847	389.14975	[M+K]+	389.14926:11029 390.15393:1319 391.15860:0		0	0	0	163595	146637	147227
16.893	318.31635	[M+H]+	318.31635:8133 319.32101:1455 320.32568:130		0	4250	5451	74339	88521	90831
17.015	478.29385	[M+NH4]+	478.29330:3363 479.29797:603 480.30264:129		4532	36112	47389	30924	41689	33450
17.015	516.24963	[M+H]+	516.24963:11760 517.25430:1825 518.25897:607		17228	95942	119232	81473	98316	94032
17.015	554.20508	[M+K]+	554.20441:3537 555.20907:683 556.21374:423		8326	37078	45587	32641	36781	35837
17.021	353.26874	[M+Na]+	353.26944:3094 354.27411:508 355.27878:0		0	2089	3400	38008	45396	44323
17.039	553.28021	[M+Na]+	553.28021:289312 554.28488:61397 555.28955:16328	553.28027:2542 554.20789:19 554.28192:86	85	93860	104555	2878366	3555529	3732077
17.045	689.21057	[M+Na]+	689.21088:3856 690.21554:812 691.22021:0		0	2490	3318	47586	57540	54569
17.113	520.34143	[M+H]+	520.34143:26207 521.34610:4326 522.35077:546		39951	211206	258030	101744	117205	109122
17.113	558.29791	[M+H]+	558.29718:27604 559.30185:4160 560.30652:1109	86.09618:49 150.28473:9 162.95474:142 337.26813:15 499.22083:187 500.21564:15 558.29596:1700 559.29730:115	197005	693927	735662	226867	269242	282399
17.122	402.35843	[M+H]+	402.35843:2741 403.36310:541 404.36776:0		0	6	73	13241	14298	15105
17.127	366.29333	[M+H]+	366.29333:9711 367.29800:1817 368.30267:0		0	652	1842	65751	74436	106047
17.127	368.28983	[M+H]+	368.28983:2476 369.29449:390 370.29916:137		0	0	0	17499	27459	18628
17.128	184.20656	[M+H]+	184.20656:77667 185.21123:5552 186.21589:225225		2584833	2222533	1320943	1620981	1497132	1475844
17.150	293.21207	[M+H]+	293.21143:8060 294.21609:1145 295.22076:829		2301	12393	16827	95493	143820	101979
17.163	284.33142	[M+H]+	284.33142:4034 285.33609:710 286.34076:0		0	182	2133	19192	21664	22031
17.164	694.22919	[M+H]+	694.22919:2683 695.23385:498 696.23852:0		10223	26595	31261	10743	12404	11980
17.168	529.56854	[M+H]+	529.56854:25125 530.57321:5860 531.57788:607		1011074	922038	321692	104088	775865	658522
17.244	332.33350	[M+H]+	332.33350:4184015 333.33816:1032782 334.34283:90935	58.06507:111 91.05487:227 240.26793:105 332.33319:3262 332.42432:11 333.28583:6 333.33469:63	9167	17431	22823	103463155	117449865	129834976
17.244	91.05452	[M+H]+	91.05452:2926 92.05919:205 93.06386:0		0	453	227	73909	84773	85469
17.255	240.26961	[M+H]+	240.26961:71354 241.27428:6927 242.27894:13083453		0	0	0	1269501	1617574	1675248
17.259	516.24835	[M+H]+	516.24835:3736 517.25302:716 518.25769:259		45249	5805	4973	4562	4637	5027
17.259	554.20367	[M+Na]+	554.20367:1806 555.20834:360 556.21301:0		21237	2611	2502	2247	2448	2688
17.259	960.84692	[M+H]+	960.84692:5061 961.85159:2315 962.85626:421		44207	532	36	0	0	0
17.311	529.56842	[M+H]+	529.56842:17373 530.57309:4055 531.57776:568		187412	922038	132555	749583	775865	658522
17.327	533.36060	[M+Na]+	533.36029:2381 534.36496:580 535.36963:168		0	0	0	27284	30466	50086
17.335	553.27698	[M+H]+	553.27698:3385 554.28165:750 555.28631:0		37609	34080	43110	221992	256718	276349
17.414	520.34027	[M+H]+	520.34027:6947 521.34494:1161 522.34961:162		68982	9865	12304	3971	4064	3839
17.414	558.29626	[M+H]+	558.29626:34596 559.30093:5337 560.30560:1510		313884	25761	30759	8463	8831	8366
17.488	296.29495	[M+H]+	296.29495:2453 297.29962:448 298.30429:0		0	21428	29784	4344	4521	4751
17.528	184.20674	[M+H]+	184.20674:83076 185.21141:6232 186.21608:222191		2566092	2634459	1157248	2352781	3761838	3581303
17.540	402.35876	[M+H]+	402.35876:3732 403.36343:813 404.36810:121		302	26413	36302	0	0	0
17.570	212.85205	[M+H]+	212.85205:26405 213.85672:0 214.86139:0		367186	1053540	604739	238205	237021	268613
17.639	519.53986	[M+H]+	519.53986:71362 520.54452:14900 521.54919:0	86.09919:17 100.11224:89 128.14273:31 142.15843:277 143.16394:13 184.06815:32 184.20525:45 185.21202:12 186.22113:115 187.22470:8 242.28415:1669 243.28705:102	488200	1928944	1342669	608458	463608	2392644
17.718	492.24878	[M+Na]+	492.25098:3241 493.25564:633 494.26031:0		0	73220	86532	30404	37004	39594
17.747	454.29373	[M+H]+	454.29373:2236 455.29840:394 456.30307:0		0	20737	25891	10835	12678	12197
17.752	530.20520	[M+H]+	530.20520:3137 531.20987:498 532.21454:0		0	30648	36044	14298	17672	17580
17.788	349.17831	[M+Na]+	349.17853:18726 350.18320:2282 351.18786:1034		1478	33282	41900	275563	308883	338881
17.820	519.54010	[M+H]+	519.54010:35139 520.54477:7035 521.54944:0		1046113	1928944	352908	759460	733950	613395
17.846	284.33197	[M+H]+	284.33197:30846 285.33664:4338 286.34131:412		2539	162458	205425	0	0	0
17.858	275.20071	[M+H]+	275.20071:2571 276.20538:471 277.21005:6791		0	4952	5840	47800	56602	56060
17.878	242.28743	[M+H]+	242.28743:17795104 243.29210:4622275 244.29677:362137	55.05427:69 57.07056:2998 58.06604:8851 58.12346:5 59.06874:44 72.08118:242 74.09679:169 86.09569:87 100.11294:8909 100.56597:6 101.11599:79 128.14510:64 130.15895:181 142.16000:1958 184.20146:17 186.22528:32 230.20601:11	564995600	351393753	39830270	116071712	114985754	128197952
17.878	331.16754	[M+H]+	331.16785:14916 332.17251:1935 333.17718:136090		321	22269	29177	279570	322406	357753
17.900	496.34106	[M+H]+	496.33987:3938 497.34454:915 498.34921:117		68	151812	193669	33115	42524	42069
17.900	534.29755	[M+K]+	534.29755:56792 535.30221:8608 536.30688:2622		700	478826	554829	96175	121996	122170
17.909	212.85211	[M+H]+	212.85211:33357 213.85678:0 214.86145:0		264656	69171	69578	1340688	1726241	871858
17.910	249.22102	[M+H]+	249.22102:1952 250.22569:403 251.23036:0		0	0	0	31945	37401	38506
17.914	277.21686	[M+H]+	277.21686:9677 278.22153:1397 279.22619:202		0	0	0	138285	155593	163613
17.914	317.20895	[M+H]+	317.20920:4226 318.21387:667 319.21853:0		0	0	0	60805	66302	62872
17.914	333.18445	[M+H]+	333.18445:199764 334.18912:22148 335.19378:7743	55.05433:9 57.07088:13 58.06547:351 59.06878:21 65.04012:44 69.06819:21 91.05436:534 92.05759:162 241.26936:15	0	131	704	2350792	2631268	3037833
17.914	371.13855	[M+K]+	371.13916:3618 372.14383:474 373.14850:0		0	0	0	47539	57335	56023
17.918	529.56775	[M+H]+	529.56775:17437 530.57242:4080 531.57708:510		1050200	770938	616561	71700	69663	52791
17.918	670.22778	[M+H]+	670.22778:2322 671.23245:394 672.23712:320		0	18489	23168	5763	6546	6837
17.932	240.26851	[M+H]+	240.26851:5862 241.27318:723 242.27784:14256021		936	54494	76213	32593	32337	33956
17.932	332.33334	[M+H]+	332.33334:581313 333.33801:117326 334.34268:6664	55.05537:27 57.07012:57 58.06615:399 69.07092:10 91.05512:1076 92.05685:19 240.26729:37	51774	6759318	7904966	4630869	4201380	5007311
17.932	335.18732	[M+Na]+	335.19894:3509 336.20361:570 337.20828:0		1235	0	55500	98548	115562	125222
18.020	492.24872	[M+Na]+	492.24872:3140 493.25339:574 494.25805:0		34849	4111	3825	1680	2281	1950
18.020	936.84491	[M+H]+	936.84491:2450 937.84958:1153 938.85425:265		24226	172	37	0	0	0
18.066	284.33136	[M+H]+	284.33136:6511 285.33603:1022 286.34070:0		56933	849	379	0	0	0
18.092	519.54053	[M+H]+	519.54053:81109 520.54520:17711 521.54986:0	57.07026:7 100.11314:14 143.15854:8 186.21744:13 242.28459:3615 242.34299:8 243.28661:221 519.35608:5 519.54236:9 520.53790:11	227462	4246568	1499484	4200261	4949182	1898745
18.102	349.27481	[M+H]+	349.27481:2588 350.27948:527 351.28415:0		0	409	2602	31817	43253	43123
18.139	521.53845	[M+H]+	521.53845:21242 522.54312:3683 523.54779:453		45751	478733	262300	925021	1098519	419677
18.156	332.33313	[M+H]+	332.33313:203335 333.33780:30068 334.34247:1753	57.07262:22 58.06521:562 65.03783:53 91.05427:1441 92.05739:24	2472827	368290	235097	275628	249834	166975
18.186	496.33926	[M+H]+	496.33926:3678 497.34393:687 498.34860:119		39065	9437	8676	1813	1442	2021
18.186	534.29712	[M+K]+	534.29712:20466 535.30179:2666 536.30645:0		191570	24952	20987	3829	3243	4308
18.328	555.29382	[M+Na]+	555.29382:33685 556.29849:5758 557.30316:1730		0	18403	22828	243547	322673	334197
18.549	349.17871	[M+Na]+	349.17871:17288 350.18338:2073 351.18805:923		39	12651	19068	193646	220151	255228
18.555	521.53851	[M+H]+	521.53851:23920 522.54318:4214 523.54785:449		89863	441191	304928	427647	669957	747916
18.759	529.56958	[M+H]+	529.56958:103007 530.57425:23356 531.57892:2017	55.05438:22 57.07023:46 58.06527:51 74.09433:20 100.11171:126 128.14667:12 130.15938:26 142.15919:432 143.16051:45 184.20543:156 185.21100:16 186.22139:216 187.22969:33 242.28522:6251 242.37314:5 242.81932:5 243.28664:214	3784802	200828	69975	167322	268829	48170
19.042	346.34662	[M+H]+	346.34662:3022 347.35129:635 348.35595:0		0	0	407	23194	32280	31263
19.179	295.22513	[M+Na]+	295.22675:2118 296.23141:328 297.23608:0		0	1737	3835	53182	66052	65400
19.187	326.37866	[M+H]+	326.37866:20280 327.38333:2962 328.38800:231		0	55220	85642	150637	195441	199104
19.198	531.29431	[M+H]+	531.29449:5388 532.29916:1150 533.30383:0		0	1600	2507	44209	61159	56842
19.208	277.21646	[M+H]+	277.21646:4568 278.22113:656 279.22580:102		0	5551	8594	97658	120099	119158
19.229	371.13547	[M+Na]+	371.13843:2126 372.14310:421 373.14776:249		0	2610	3898	41290	53625	49683
19.231	333.18405	[M+H]+	333.18176:67974 334.18643:7549 335.19110:0		161	41570	63989	1135380	1343193	1547755
19.310	326.37668	[M+H]+	326.37668:7982 327.38135:1460 328.38601:0		0	55220	85642	150637	195441	199104
19.331	533.27368	[M+H]+	533.27368:2524 534.27835:959 535.28302:122		0	20052	37300	12993	16346	16617
19.347	511.26004	[M+H]+	511.26016:2203 512.26483:492 513.26950:0		0	27510	48625	17575	26380	25369
19.390	489.24689	[M+H]+	489.24692:1969 490.25159:662 491.25625:101		0	28652	49164	21356	28071	29687
19.436	851.47784	[M+H]+	851.47784:4061 852.48251:1393 853.48718:0		0	20582	45597	18967	32012	29109
19.446	467.23312	[M+Na]+	467.23312:2154 468.23779:438 469.24246:0		0	17407	31059	12991	17978	17467
19.446	895.50195	[M+H]+	895.50195:2619 896.50662:888 897.51129:351		0	12840	30426	11153	16911	17423
19.482	807.45221	[M+Na]+	807.44995:2223 808.45462:665 809.45929:287		0	27631	61902	26702	40090	39902
19.495	307.20377	[M+NH4]+	307.20377:3131 308.20843:495 309.21310:0		112	35456	56257	31048	38359	40116
19.507	763.42590	[M+Na]+	763.42377:2008 764.42843:635 765.43310:222		0	28349	59883	24659	36631	38475
19.561	520.54266	[M+H]+	520.54266:18200 521.54733:18338 522.55200:0		18092	179501	751978	199429	415571	720909
19.561	719.39880	[M+H]+	719.39880:2886 720.40347:918 721.40814:323		0	20669	40859	16787	25839	25600
19.610	521.53723	[M+H]+	521.53723:19106 522.54190:3814 523.54657:492		15767	145784	407075	101188	451038	555589
19.646	519.53949	[M+H]+	519.53949:85976 520.54416:18167 521.54883:0	57.07009:20 58.06509:53 100.11233:81 101.11775:16 130.16284:7 142.15894:226 143.16397:14 184.20782:50 186.22171:89 187.22931:31 214.92967:5 242.28473:2195 243.28749:43	70905	788873	3517806	1130297	1989098	3327078
19.795	317.11560	[M+Na]+	317.11517:6053 318.11984:657 319.12451:290		0	10164	22668	96885	115668	136439
19.841	723.42853	[M+H]+	723.42853:1853 724.43320:671 725.43786:203		0	11352	23545	10164	13560	15010
19.908	679.40320	[M+H]+	679.40320:1900 680.40787:527 681.41253:220		0	10784	23741	9380	14433	15071
19.925	635.37598	[M+H]+	635.37598:2065 636.38064:506 637.38531:227		0	12366	26009	10829	15642	16669
19.993	591.35059	[M+H]+	591.35059:2678 592.35525:688 593.35992:298		0	15264	31932	12432	18255	18133
2.007	113.05984	[M+H]+	113.05984:24701 114.06451:1252 115.06918:885		1518148	1027052	1183762	1118358	1923111	2171839
2.041	257.07809	[M+H]+	257.07809:5163 258.08276:437 259.08743:0		238249	206871	67438	122974	132450	149632
2.086	255.11942	[M+Na]+	255.11942:7564 256.12408:750 257.12875:653		26609	79158	701685	157698	334481	162836
2.103	317.06348	[M+H]+	317.06348:3769 318.06814:363 319.07281:0		2746	3994	798	177518	295260	306625
2.107	237.07021	[M+H]+	237.07021:10952 238.07487:1378 239.07954:32187		32077	401044	653668	195622	288265	236567
2.111	181.08412	[M+H]+	181.08412:147828 182.08879:7425 183.09346:4334	121.09916:8 123.04161:60 141.05733:17 180.90227:11 181.08321:81	324341	4091254	4967813	4196774	3627016	3655256
2.113	112.07587	[M+H]+	112.07587:29727 113.08054:0 114.08521:978		97731	494616	1176572	735365	764993	816998
2.114	267.08218	[M+Na]+	267.08218:12822 268.08685:1174 269.09152:12071		203860	687062	938708	141883	199401	160508
2.119	197.05721	[M+H]+	197.05713:4360 198.06180:491 199.06646:0		45684	151694	191029	185556	200682	213330
2.119	207.14899	[M+H]+	207.14899:5189 208.15365:587 209.15832:0		7774	42133	22050	123872	159226	151829
2.122	204.96593	[M+H]+	204.96593:3278 205.97059:230 206.97526:1799		81026	46985	28024	16301	21615	16400
2.122	267.11844	[M+H]+	267.11844:4644 268.12311:0 269.12777:1833		204911	362165	307466	349139	362360	364789
2.127	253.00507	[M+H]+	253.00507:1983 254.00973:214 255.01440:0		21136	44367	99054	66208	290495	64239
2.127	301.09238	[M+H]+	301.09238:3283 302.09704:422 303.10171:0		114935	93671	255998	407975	473681	371964
2.127	922.00983	[M+H]+	922.00983:24936 923.01449:2199 924.01916:273		898432	891781	466422	287683	2413080	1104301
2.161	213.07260	[M+H]+	213.07260:3702 214.07727:402 215.08194:371		0	44571	114166	330127	362480	356130
2.177	239.07016	[M+H]+	239.06915:27793 240.07382:1946 241.07849:0	55.93548:5 59.00742:8 65.03806:29 67.05444:36 77.03924:13 91.05257:27 138.91751:7 184.89984:13	1296410	1035374	1255342	492955	1250428	1116298
2.193	285.07465	[M+H]+	285.07465:8315 286.07931:765 287.08398:9627		304536	75195	86183	278486	194589	351177
2.201	223.09412	[M+H]+	223.09424:11986 224.09891:1226 225.10357:2301		205748	680081	1007612	726480	834597	800200
2.209	172.05234	[M+H]+	172.05234:10731 173.05701:636 174.06167:0		44163	86625	468906	159358	181288	193274
2.209	174.04933	[M+NH4]+	174.04933:2885 175.05400:245 176.05867:167		12185	24400	125416	46923	52400	53577
2.209	271.09341	[M+H]+	271.09341:6064 272.09808:750 273.10275:1169		69982	93118	444643	130028	293827	147797
2.209	335.11005	[M+Na]+	335.11005:2541 336.11471:333 337.11938:4411		3223	12933	114888	19681	23770	22340
2.209	369.05765	[M+H]+	369.05765:6410 370.06232:809 371.06698:0		39171	59592	377749	420069	511776	706405
2.229	137.05983	[M+NH4]+	137.05983:4629 138.06450:482 139.06917:4450		37395	64068	70248	367867	434896	442491
2.229	295.15170	[M+K]+	295.15170:2949 296.15637:696 297.16104:319		21607	149681	177385	130119	208763	253670
2.247	148.11201	[M+H]+	148.11201:11415 149.11668:1159 150.12135:200	67.05348:11 72.93840:7 89.93702:11 106.95741:20 115.04079:6 116.98625:8 119.07140:11 131.08531:5 132.07889:5 133.08821:22 148.04559:23 148.07025:15 148.08368:24 148.11119:718	693	2331	1379	251911	313473	328716
2.247	165.13864	[M+H]+	165.13864:7254 166.14331:643 167.14798:0		0	0	740	152910	198854	209824
2.247	255.06328	[M+H]+	255.06300:9728 256.06767:1089 257.07234:2107		404179	194564	688902	586475	678444	731840
2.252	255.11990	[M+Na]+	255.11990:6642 256.12457:1043 257.12924:0		26860	92813	459501	425259	452736	437417
2.261	123.08047	[M+H]+	123.08047:14499 124.08513:1131 125.08980:842	51.02374:94 53.03930:48 55.02082:28 66.04909:9 67.05630:17 77.03920:75 79.05482:19 81.02970:9 89.03875:10 107.04756:32	329368	527351	956252	1599916	1242838	1378031
2.264	112.07589	[M+H]+	112.07589:26536 113.08056:0 114.08523:1235		419700	494616	803074	735365	764993	816998
2.274	237.07021	[M+H]+	237.07021:8336 238.07487:1224 239.07954:27377		177702	382348	222210	284821	288265	236567
2.281	206.98163	[M+H]+	206.98163:3649 207.98630:451 208.99096:0		101290	57800	17519	39996	38323	41260
2.303	181.08408	[M+H]+	181.08408:127939 182.08874:5878 183.09341:2744	92.34814:14 98.98127:11 123.04094:146 180.90033:20 181.08366:67	1829323	4091254	1260914	3454424	2835059	1025429
2.305	245.09862	[M+H]+	245.09862:3174 246.10329:337 247.10795:0		32775	87068	54452	108158	107614	106981
2.307	197.05714	[M+H]+	197.05714:6152 198.06181:455 199.06648:0		222981	151694	45850	162940	169247	70595
2.330	353.08527	[M+H]+	353.08493:4221 354.08960:535 355.09427:0		63229	133723	225609	213449	225594	213810
2.339	305.15671	[M+Na]+	305.15671:4770 306.16138:562 307.16604:1263		1781	15162	161843	62484	72120	43413
2.339	321.13110	[M+K]+	321.13110:16649 322.13577:1408 323.14044:5277		20572	59275	442547	94865	117336	114042
2.347	253.00529	[M+H]+	253.00529:1987 254.00996:172 255.01463:158		12511	36226	164050	138633	85180	263155
2.348	239.06853	[M+H]+	239.06822:19112 240.07289:1600 241.07756:0	67.05351:16 79.05504:16 91.05286:18 109.06145:7 127.03091:19	1288602	249382	454590	1085744	1250428	1244846
2.363	261.07196	[M+H]+	261.07196:7424 262.07663:551 263.08130:0	138.99994:13 201.04109:16 229.03133:219 229.12579:7 243.04723:13 261.05847:506 262.05487:30	152748	201920	103638	89958	114890	121095
2.369	271.09326	[M+H]+	271.09381:5687 272.09848:694 273.10315:0		245586	323469	331833	299523	348931	365217
2.370	228.13770	[M+H]+	228.13770:7458 229.14236:1216 230.14703:166		2068	5133	9668	255941	310064	290243
2.372	179.06804	[M+Na]+	179.06804:1680 180.07271:700 181.07737:39610		15605	53622	387123	201749	199031	210145
2.384	130.15936	[M+H]+	130.15936:29451 131.16403:1786 132.16870:0	55.05492:8 56.02374:6 56.04756:14 57.07013:8	383516	936423	3031676	3210737	3623777	3732202
2.388	255.12027	[M+Na]+	255.12001:6063 256.12468:849 257.12935:0		98679	297633	255732	425259	452736	437417
2.389	169.08592	[M+H]+	169.08592:8079 170.09059:570 171.09526:0		63678	125490	1930542	652525	676607	805939
2.394	113.06022	[M+H]+	113.06022:124551 114.06489:4644 115.06955:1289	53.03925:26 55.01949:15 55.05468:24 57.03357:131 59.01265:22 65.03794:21 67.05447:781 69.03336:24 71.04879:105 72.93678:9 81.03465:31 85.06406:105 95.04872:533 113.02335:14 113.06015:197	226550	250732	4056817	2260943	13248913	11939060
2.396	369.05841	[M+H]+	369.05817:11349 370.06283:1178 371.06750:0		298624	237711	268908	562054	677484	706405
2.404	213.10974	[M+H]+	213.10931:2451 214.11398:240 215.11865:0		10458	95819	258785	189757	204427	203654
2.429	299.08917	[M+H]+	299.08917:22526 300.09384:0 301.09851:5836	67.05379:63 77.03843:9 83.05067:8 92.06367:19 95.04823:21 98.02161:9 99.00212:10 105.02699:26 107.08321:10 109.02496:11 111.04252:14 118.91945:17 121.02013:26 122.91270:20 128.02457:12 132.97163:18 139.02829:8 141.88483:20 143.02660:7 149.01878:59 151.06998:6 153.06628:6 189.04715:27 197.05530:9	303548	1150059	1232651	129244	156809	163015
2.467	197.07800	[M+H]+	197.07800:13122 198.08267:1022 199.08734:1898		16179	67841	1367933	114493	113028	116960
2.479	241.04744	[M+H]+	241.04752:15623 242.05218:1080 243.05685:1450	58.06625:16 70.06678:8 100.11303:6 107.07267:11 121.06222:17 136.93250:10 140.92133:7 142.15874:34 142.94786:17 154.99908:20 156.56259:14 159.07918:9 159.96542:10 173.51109:21 177.95630:5 181.01161:7 209.07510:9 222.99556:16 223.02155:13 223.08908:20 241.04996:24 241.10254:36 241.14444:21 242.28355:828 242.60786:7	685770	719061	920133	514247	578924	588817
2.480	174.04907	[M+NH4]+	174.04936:3043 175.05403:261 176.05870:416		50195	96553	38229	101460	110658	121470
2.484	114.06297	[M+H]+	114.06277:4486 115.06743:890 116.07210:129		16905	15287	82561	220598	588931	506659
2.484	291.90619	[M+H]+	291.90619:6217 292.91086:292 293.91552:173		8061	23357	326461	284871	901903	918481
2.494	271.09390	[M+H]+	271.09390:6488 272.09857:669 273.10324:1172		245586	413806	125241	299523	348931	365217
2.495	265.15436	[M+H]+	265.15436:7487 266.15903:928 267.16369:570		25241	29094	24463	258908	301508	297062
2.495	355.18634	[M+Na]+	355.18634:24447 356.19101:2517 357.19568:514	51.02200:5 55.05677:16 56.04992:22 72.04240:10 72.08366:18 77.03916:88 79.05202:18 102.05047:14 105.03383:1089 106.03847:23 110.05946:21 114.09136:53 133.08423:5 134.06114:23 136.93347:14 137.05176:22 144.10213:5 171.92462:22 174.12090:7 176.10487:33 207.02625:9	35924	69805	35351	515229	702877	818788
2.506	179.06784	[M+H-H2O]+	179.06784:5532 180.07251:477 181.07718:12195		17051	233954	387123	201749	199031	210145
2.516	172.05235	[M+H]+	172.05235:9305 173.05702:629 174.06169:0		297724	346226	144288	360962	400783	449616
2.517	123.08044	[M+H]+	123.08044:14767 124.08510:1081 125.08977:621		41336	817280	2001333	586046	639386	1103916
2.518	922.00983	[M+H]+	922.00983:22933 923.01449:2073 924.01916:266		516963	414588	991020	1629877	948703	1001434
2.567	169.08591	[M+H]+	169.08598:11372 170.09065:820 171.09532:359		319525	381158	1930542	477193	676607	805939
2.585	109.06492	[M+H]+	109.06492:14063 110.06959:807 111.07425:8578		235647	387667	1044479	708361	775539	801055
2.594	205.08359	[M+Na]+	205.08359:2556 206.08826:309 207.09292:647		2597	20217	192219	90736	100352	141861
2.594	208.00519	[M+H]+	208.00519:6844 209.00986:613 210.01452:198		6633	105727	948118	736272	865747	1814167
2.594	84.95992	[M+H]+	84.95992:4029 85.96459:0 86.96926:0		30896	22827	645333	329207	326828	180680
2.597	177.95769	[M+H]+	177.95769:19069 178.96236:343 179.96702:363		185747	258620	1632525	1238158	1315524	3145060
2.612	249.06996	[M+Na]+	249.06996:5917 250.07463:745 251.07930:1484		24229	105174	530143	389135	544467	708354
2.614	305.98270	[M+H]+	305.98270:3540 306.98736:445 307.99203:106		16291	5716	253588	182851	473005	484293
2.626	130.15976	[M+H]+	130.15976:241147 131.16443:11449 132.16910:280	57.07034:443 74.09706:204 98.98509:9 130.08372:7 130.15929:1274	500889	214333	706186	8458499	9825159	10669796
2.626	264.95593	[M+H]+	264.95563:2347 265.96030:194 266.96496:0		5693	8551	90453	279070	333047	320285
2.641	321.13055	[M+Na]+	321.13107:10130 322.13574:1309 323.14041:2493		192287	226998	97761	244547	301837	319756
2.644	209.07852	[M+H]+	209.07852:20165 210.08319:1300 211.08786:4018		327422	1133007	1035353	404288	397336	389896
2.644	225.05257	[M+H]+	225.05257:43162 226.05723:2380 227.06190:3918		1552518	1292054	1224301	602000	648299	663377
2.651	291.90643	[M+H]+	291.90643:4713 292.91110:196 293.91577:168		47730	7432	148540	562110	394606	402746
2.668	136.93137	[M+H]+	136.93137:3451 137.93603:0 138.94070:0		119295	16299	214233	595429	574223	539458
2.677	154.94165	[M+H]+	154.94165:1705 155.94632:0 156.95099:0		38375	36291	158697	237442	248739	237814
2.689	255.06310	[M+H]+	255.06310:13923 256.06776:1196 257.07243:4239		435683	117482	178644	190786	210397	208985
2.704	113.06017	[M+H]+	113.06017:73164 114.06483:3230 115.06950:861	53.03929:30 55.05437:23 57.03378:167 65.03906:51 67.05443:776 69.03340:23 71.05048:80 85.06379:27 95.04875:561 113.02383:14 113.05998:222 113.08117:13	1074886	1269772	1595717	7193543	3820070	4748638
2.729	213.05264	[M+Na]+	213.05264:7672 214.05731:455 215.06198:531		221304	160015	245796	25440	29978	31709
2.737	225.11043	[M+H]+	225.11043:3656 226.11510:571 227.11976:2854		32314	13022	345521	76697	85747	85831
2.737	310.06671	[M+H]+	310.06671:2242 311.07138:0 312.07605:0		39021	73875	179420	77283	173420	99033
2.737	341.10159	[M+Na]+	341.10159:4210 342.10626:669 343.11093:6825		85753	0	276433	6828	1876	0
2.741	332.97107	[M+H]+	332.97107:4246 333.97574:253 334.98040:170		139543	203314	391904	265708	421628	379581
2.743	300.08371	[M+K]+	300.08371:9928 301.08838:0 302.09305:0		220152	306859	800322	846000	851529	741636
2.748	125.98638	[M+H]+	125.98638:6161 126.99105:226 127.99572:0		160176	231862	614674	392593	1019640	963806
2.750	180.90387	[M+H]+	180.90387:3882 181.90854:0 182.91321:0		57527	312809	361404	460263	332501	440173
2.753	249.07008	[M+Na]+	249.07008:5837 250.07475:772 251.07942:1120		78490	144522	371305	828187	544467	708354
2.755	208.00549	[M+H]+	208.00549:13763 209.01016:1252 210.01483:209	55.93544:10 56.94155:15 56.96518:23 67.05362:24 70.95708:11 79.05204:12 84.95763:22 120.95102:6	46085	15695	454827	1531383	1835352	1814167
2.755	248.98436	[M+H]+	248.98436:5580 249.98903:312 250.99370:0		109008	38563	322436	841088	895969	838097
2.755	275.93414	[M+H]+	275.93414:3921 276.93881:0 277.94348:0		155228	68974	250931	335351	414750	642489
2.757	269.07889	[M+H]+	269.07889:14562 270.08356:1174 271.08822:6209		905483	76474	653162	376917	251442	246896
2.757	299.08948	[M+H]+	299.08948:27161 300.09415:5118 301.09881:7720	56.96502:13 67.05467:32 68.06248:6 79.05492:12 96.08372:7 105.02742:37 118.91945:40 121.02894:7 149.01619:41 151.00584:16 155.02046:15 163.03421:8 167.06514:10	1241799	146111	1359375	277939	192479	185041
2.765	290.09695	[M+Na]+	290.09695:14554 291.10162:1800 292.10629:320		203802	353515	1038427	1200847	1987863	1694871
2.782	177.95755	[M+H]+	177.95755:19638 178.96222:376 179.96689:482		905703	563662	1632525	3106148	3314243	1238764
2.783	305.98239	[M+H]+	305.98239:2670 306.98706:334 307.99173:0		16291	37463	67723	386025	218864	223668
2.792	347.04703	[M+H]+	347.04703:10757 348.05170:1037 349.05636:329		223508	303984	983060	878099	947653	892764
2.793	95.04931	[M+H]+	95.04931:54557 96.05398:2677 97.05864:8006	53.47342:6 55.05441:23 65.03843:219 67.05428:1300 77.03918:77 95.04942:219 95.08576:208	614062	577556	2457328	1403801	1796234	5243351
2.797	311.05344	[M+Na]+	311.05301:28877 312.05768:1982 313.06234:11375	139.01596:10 174.89282:17 177.08481:5 196.87978:8 212.84900:20 253.09985:25 253.13771:5 274.81366:11 275.08521:7 311.05112:92 311.08282:38 311.12555:34 311.14621:31	5549	0	0	967355	1138278	1165591
2.797	84.96022	[M+H]+	84.96022:4871 85.96489:0 86.96956:0		30896	135558	287326	756228	763231	728298
2.799	339.12039	[M+Na]+	339.12039:13134 340.12506:1426 341.12973:3092		755129	252950	925610	437255	479599	524855
2.807	98.98480	[M+H]+	98.98480:110823 99.98947:0 100.99414:351		3188728	3059688	6428917	6524816	7540198	8823765
2.815	285.07458	[M+H]+	285.07578:6333 286.08044:572 287.08511:8991		235584	117124	50328	64422	125016	74350
2.849	234.90732	[M+H]+	234.90732:1522 235.91199:0 236.91665:0		69278	37933	119241	237910	175414	252130
2.867	217.98991	[M+H]+	217.98991:1815 218.99458:0 219.99925:0		3990	24881	47828	100446	303305	292128
2.871	195.09941	[M+H]+	195.09941:9338 196.10408:962 197.10875:1087		66185	68181	653717	600540	723793	344598
2.871	209.07854	[M+H]+	209.07854:42257 210.08320:2354 211.08787:5053	68.04908:14 77.03909:18 84.96106:5 155.05951:14	27248	144747	2749256	650136	1178664	1213745
2.871	225.05287	[M+H]+	225.05287:58738 226.05754:3233 227.06221:3376	86.09613:6 91.05550:22 101.95163:14 109.10501:10 110.97694:10 179.06693:12 202.01334:12 225.07275:50 225.10939:76	118930	201829	3203661	1217472	2015031	872020
2.871	357.09241	[M+H]+	357.09241:2079 358.09707:295 359.10174:0		14089	4628	110880	41150	49890	47260
2.871	922.00983	[M+H]+	922.00983:28012 923.01449:2353 924.01916:180		336220	537685	2166739	668968	726838	809091
2.879	125.98648	[M+H]+	125.98648:5948 126.99115:162 127.99582:0		160176	231862	614674	957436	1019640	963806
2.881	361.12280	[M+H]+	361.12280:24248 362.12747:2936 363.13214:549	65.03854:66 67.05420:446 84.99257:8 95.04896:151 136.92996:7 139.03008:46 153.05185:17 179.06239:9 289.05286:6	190611	555351	1147745	1886226	1826471	1638270
2.885	300.08157	[M+K]+	300.08157:5742 301.08624:0 302.09091:402		54104	306859	791210	846000	851529	318352
2.910	332.97141	[M+H]+	332.97141:4188 333.97607:170 334.98074:163		139543	203314	255725	543383	267392	234326
2.991	301.10226	[M+H]+	301.10226:9384 302.10693:866 303.11160:0		31632	162206	989526	247889	289986	262760
2.991	329.13443	[M+H]+	329.13443:6260 330.13910:709 331.14377:0		52892	43582	288273	27048	32230	21431
2.994	299.08923	[M+H]+	299.08923:5439 300.09390:0 301.09857:2631		105289	363644	1425773	375977	471706	453962
20.023	547.32422	[M+H]+	547.32422:3061 548.32889:602 549.33355:0		0	18370	37533	15422	21014	21074
20.059	503.29871	[M+Na]+	503.29819:2305 504.30286:529 505.30752:0		0	24974	50725	20477	28593	29336
20.063	360.36374	[M+H]+	360.36374:86330 361.36841:13741 362.37307:935		0	1489	38903	602696	784912	864425
20.065	371.21985	[M+Na]+	371.21942:1823 372.22409:290 373.22876:0		0	25703	53629	27144	34189	36478
20.068	415.24628	[M+H]+	415.24628:6214 416.25094:1053 417.25561:444		0	38058	81220	36348	48574	49647
20.072	459.27249	[M+H]+	459.27097:1794 460.27563:368 461.28030:0		0	33122	69717	28460	37875	41017
20.190	520.54272	[M+H]+	520.54272:22300 521.54739:24225 522.55206:0		11754	129566	238943	210846	697959	436669
20.378	520.54230	[M+H]+	520.54230:20913 521.54697:21601 522.55163:0		23434	368623	298221	429211	299258	435464
20.378	521.53754	[M+H]+	521.53754:21601 522.54220:4106 523.54687:426		33950	382964	241311	425169	401463	457053
20.729	324.29010	[M+H]+	324.29010:2116 325.29477:478 326.29944:0		0	0	0	19267	23706	26389
20.729	362.24582	[M+H]+	362.24582:2462 363.25049:417 364.25515:0		0	0	0	22843	27295	33753
20.951	391.22488	[M+H]+	391.22488:12307 392.22955:1760 393.23422:692		35	10579	23049	114993	140411	161804
20.951	529.56842	[M+H]+	529.56842:24563 530.57309:5336 531.57776:749		634960	111381	439048	754297	783123	826503
21.109	529.56799	[M+H]+	529.56799:35331 530.57266:7756 531.57733:852		634960	838396	207954	754297	206473	179453
21.304	519.54053	[M+H]+	519.54053:104085 520.54520:23748 521.54986:0	57.06909:48 58.06528:57 72.07789:26 100.11221:42 101.11560:21 130.15823:21 142.15935:289 184.20650:62 186.22157:126 187.22507:10 206.84305:10 242.25221:8 242.28471:2053 243.28745:81	49496	1237211	1209574	2807024	2658528	3161309
21.304	521.53839	[M+H]+	521.53839:23498 522.54306:4473 523.54773:494		16549	263096	298299	601077	597893	703656
21.532	357.24069	[M+H]+	357.24069:3850 358.24536:672 359.25003:289		0	7901	19519	38225	49808	51409
21.540	401.26648	[M+H]+	401.26648:3100 402.27115:555 403.27581:0		0	10227	21820	30510	40134	43524
21.552	517.36707	[M+H]+	517.36707:32707 518.37173:6053 519.37640:1777		0	0	0	260182	356118	358383
21.890	521.53760	[M+H]+	521.53760:21651 522.54227:4203 523.54693:476		38835	756578	226295	496559	556208	584347
21.898	519.53979	[M+H]+	519.53979:99854 520.54446:23274 521.54913:0	57.06934:24 58.06519:38 74.09703:14 100.11301:63 128.13788:8 130.15910:12 142.15935:261 143.16006:27 184.20602:51 186.22073:114 242.28447:2210 242.33170:7 243.28589:123	126559	3528608	1012438	2161774	2486225	2531871
21.986	455.21936	[M+H]+	455.21786:2721 456.22253:519 457.22720:268		0	0	0	26899	36242	37811
22.010	749.71759	[M+H]+	749.71759:20886 750.72226:6768 751.72693:1318		8534	600187	362800	172430	253272	233695
22.130	445.23602	[M+H]+	445.23602:5737 446.24069:1167 447.24536:429		0	0	0	43728	57897	60733
22.163	529.56671	[M+H]+	529.56671:27604 530.57138:6172 531.57605:662		1386759	117729	285204	335981	951130	500705
22.200	393.24127	[M+K]+	393.24011:3508 394.24478:749 395.24945:250		0	21178	38019	41573	49645	51051
22.411	529.56726	[M+H]+	529.56726:29406 530.57193:6480 531.57660:683		694291	701562	379098	527653	377324	393458
22.455	519.53894	[M+H]+	519.53894:64804 520.54361:13606 521.54828:0	142.15434:25 184.21027:9 186.22968:10 242.28458:1882 243.28662:115 519.52972:18	72098	1505130	1413348	1138417	1120785	1222638
22.478	212.85214	[M+H]+	212.85214:33486 213.85681:0 214.86148:0		246219	180585	286629	378750	502932	512652
22.496	520.54254	[M+H]+	520.54254:18156 521.54721:18209 522.55188:0		18350	311528	288552	237429	249444	247420
22.496	521.53802	[M+H]+	521.53802:18209 522.54269:3310 523.54736:446		17275	325743	276323	245888	258559	253550
22.505	443.24081	[M+H]+	443.24081:1909 444.24548:433 445.25015:217		0	12242	26038	10779	14777	15964
22.533	455.21976	[M+H]+	455.21912:8955 456.22378:1796 457.22845:654		0	0	0	65490	87981	92667
22.538	445.23615	[M+H]+	445.23615:14457 446.24081:2674 447.24548:830		0	214	1980	100677	134668	145040
22.549	393.24118	[M+K]+	393.24066:14995 394.24533:2168 395.25000:0		24	1891	46582	177999	208756	230106
22.725	581.53864	[M+H]+	581.53864:10598 582.54330:2396 583.54797:347		157219	276403	81554	164893	236530	211055
22.837	920.79077	[M+H]+	920.79077:3251 921.79544:1338 922.80011:254		27072	81916	5484	4	45	3
22.870	529.56799	[M+H]+	529.56799:33513 530.57266:7494 531.57733:838		1133292	802908	290984	777058	601654	856359
22.874	212.85194	[M+H]+	212.85194:32525 213.85661:0 214.86128:0		578360	443110	83681	989465	1027753	831321
23.012	349.25009	[M+H]+	349.25009:2655 350.25476:368 351.25943:0		0	17351	34279	22984	28385	31848
23.024	519.54065	[M+H]+	519.54065:90153 520.54532:20034 521.54998:0	57.07067:48 58.07029:17 100.11226:94 142.15889:349 184.20488:65 186.22090:102 242.28432:1747 242.48273:8 243.28636:135	147650	2570712	1585722	1180494	603719	544713
23.024	521.53876	[M+H]+	521.53876:20774 522.54343:3732 523.54809:403		35098	557451	373635	253646	132301	118485
23.024	781.72296	[M+H]+	781.72296:7793 782.72763:2953 783.73230:735		5630	265421	78998	3404	7299	30271
23.078	793.74561	[M+H]+	793.74561:21633 794.75027:7274 795.75494:2421		7472	962490	262661	175632	230461	258998
23.235	581.53894	[M+H]+	581.53894:7661 582.54361:1847 583.54828:278		141777	18492	18544	19950	21933	23782
23.275	519.54016	[M+H]+	519.54016:72415 520.54483:15506 521.54950:0	57.07013:27 58.06606:26 74.09694:17 100.11044:33 130.16290:10 142.15930:193 143.15990:41 184.20290:39 185.20732:20 186.22273:81 242.28340:1608 243.28645:105 243.56221:11	73984	195877	563511	822031	2772126	2538401
23.321	521.53754	[M+H]+	521.53754:16940 522.54220:3566 523.54687:348		5264	195552	123484	180614	608201	559133
23.466	837.76837	[M+H]+	837.76837:8885 838.77304:2795 839.77771:707		10205	494218	133284	12090	84800	91601
23.478	522.53937	[M+H]+	522.53937:3233 523.54404:386 524.54870:0		8978	32527	62835	69532	65423	58695
23.563	795.73779	[M+H]+	795.73779:7466 796.74246:2863 797.74713:568		172867	40330	12041	6493	8853	9408
23.567	519.53973	[M+H]+	519.53973:58777 520.54440:12965 521.54907:0	128.58032:30 142.15756:36 186.22169:20 242.28455:2745 242.39107:8 243.28528:149 519.17255:8 519.53754:32	231358	911249	1455244	499900	1144156	1194535
23.580	529.56915	[M+H]+	529.56915:74405 530.57382:17136 531.57849:1431	58.06520:5 130.15907:14 142.15874:52 186.22668:15 242.28502:6316 242.70546:6 243.28696:247	1368560	86373	492826	529669	791427	853745
23.640	881.79578	[M+H]+	881.79578:3651 882.80044:1462 883.80511:421		2020	170151	26557	10149	4191	22185
23.807	369.24042	[M+Na]+	369.24042:5428 370.24509:864 371.24975:353		0	3880	6664	62162	74351	75403
23.810	529.56763	[M+H]+	529.56763:39670 530.57229:8879 531.57696:1034		1273367	808576	869469	529669	538851	853745
23.835	212.85184	[M+H]+	212.85184:32603 213.85650:0 214.86117:0		240097	431868	473592	662036	1011126	842364
24.020	529.56775	[M+H]+	529.56775:42656 530.57242:9272 531.57708:1190		850264	808576	228851	959097	999925	972844
24.205	795.73895	[M+H]+	795.73895:40345 796.74362:15093 797.74829:2538	57.07010:19 58.06493:25 100.11304:42 130.15059:17 142.15816:72 184.20790:12 186.21693:47 242.28435:7720 242.35765:7 243.28619:306 244.28935:21 600.34918:6	36768	2611690	52888	715628	907323	1017076
24.271	581.53827	[M+H]+	581.53827:9612 582.54294:2500 583.54760:355		108042	31222	67880	226903	233842	243602
24.276	186.22234	[M+H]+	186.22234:187773 187.22700:14201 188.23167:644	57.07037:60	3181779	1166917	1675658	4245582	4229819	5351330
24.306	244.29250	[M+H]+	244.29250:248000 245.29716:6075 246.30183:190		2686274	5445528	504235	7234299	5594504	4952072
24.336	795.73926	[M+H]+	795.73926:41007 796.74393:15683 797.74859:3149	57.07082:24 57.33586:5 58.06514:22 85.10166:9 100.11267:61 130.15897:38 142.15869:118 162.95772:9 184.20613:12 186.22127:61 242.28468:7642 242.64568:7 243.28746:315	29533	2611690	608044	715628	907323	1017076
24.429	581.53735	[M+H]+	581.53735:8452 582.54202:1930 583.54669:317		108042	243447	67880	43431	37386	35911
24.459	529.56726	[M+H]+	529.56726:26721 530.57193:5393 531.57660:675		478610	644489	708322	299339	820399	277654
24.679	529.56873	[M+H]+	529.56873:43056 530.57339:10346 531.57806:1085		1322850	99840	1440787	1811127	294413	1046651
24.705	777.74695	[M+H]+	777.74695:8652 778.75162:2947 779.75628:669		7034	208647	270204	241671	300904	51412
24.804	581.53851	[M+H]+	581.53851:13653 582.54318:3229 583.54785:321		286067	31898	39602	28969	34814	9216
24.804	920.79205	[M+H]+	920.79205:4270 921.79672:1530 922.80139:351		88272	6420	2518	1602	1426	1597
24.833	529.56879	[M+H]+	529.56879:42355 530.57345:9598 531.57812:1125		1322850	623659	1440787	1811127	651267	265781
24.844	777.74921	[M+H]+	777.74921:7857 778.75387:2745 779.75854:809		9783	317876	270204	241671	300904	339849
24.845	531.38147	[M+H]+	531.38147:4274 532.38614:1116 533.39081:346		0	0	0	38668	45647	51711
25.028	519.53937	[M+H]+	519.53937:65646 520.54404:14456 521.54870:0	57.07319:12 58.06507:43 74.09686:27 86.09620:7 100.11223:86 130.15878:41 142.15829:305 143.15973:14 184.20671:54 186.22121:160 187.21973:30 242.28453:2215 243.28790:186	1184503	1373782	623253	962907	1183378	1341656
25.132	809.75433	[M+H]+	809.75433:24435 810.75900:9778 811.76367:1821		1614810	69297	19028	12097	14494	16989
25.198	520.54248	[M+H]+	520.54248:13910 521.54715:13988 522.55182:0		112018	247327	150510	103001	397718	292967
25.272	521.53711	[M+H]+	521.53711:14613 522.54178:2893 523.54644:368		311360	293769	158451	70805	498676	292254
25.347	519.53925	[M+H]+	519.53925:63906 520.54391:13962 521.54858:0	142.16022:18 186.21707:5 242.28462:2522 243.28804:130 254.63521:14 519.53809:33 520.54462:8	619599	2081116	827037	1509762	2251696	1303882
25.551	821.77417	[M+H]+	821.77417:6662 822.77884:2573 823.78351:0		10577	284929	20884	23800	347451	35932
25.625	212.85204	[M+H]+	212.85204:27567 213.85670:0 214.86137:0		242865	313339	963797	55914	40128	59650
25.626	777.74945	[M+H]+	777.74945:7097 778.75412:2726 779.75879:682		12354	17916	52891	135579	170601	196575
25.639	529.56891	[M+H]+	529.56891:51936 530.57358:11740 531.57824:1322		531256	273258	1031937	1732597	1798618	2061397
25.653	581.53925	[M+H]+	581.53925:10990 582.54391:2711 583.54858:330		63881	48999	132638	433824	415574	212783
25.653	795.73810	[M+H]+	795.73810:12189 796.74277:4715 797.74743:1127		28093	53558	227936	198827	268429	302234
25.661	142.15929	[M+H]+	142.15929:11944 143.16395:863 144.16862:0		116500	344912	295512	278319	425222	301425
25.662	184.20642	[M+H]+	184.20642:79286 185.21109:6064 186.21576:213266		1118356	3005528	2888648	2968244	3100957	1882134
25.674	809.75598	[M+H]+	809.75598:91058 810.76065:39334 811.76532:7678	57.07020:29 58.06521:20 100.11336:39 130.15939:20 142.15933:127 184.20529:43 186.22090:68 242.28487:8764 242.36287:12 243.28799:186	103067	2829763	2189859	2094407	2742499	2743768
25.688	186.22258	[M+H]+	186.22258:193020 187.22725:15510 188.23192:652	57.07020:83 58.07184:8 129.48929:5	4052135	5137064	7652286	5205054	6733903	5476522
25.710	821.77576	[M+H]+	821.77576:11016 822.78042:4062 823.78509:0		8707	49492	144585	281664	347451	362733
25.796	581.53967	[M+H]+	581.53967:10981 582.54434:2680 583.54901:381		66112	239423	132638	433824	285005	199083
25.845	529.56787	[M+H]+	529.56787:27640 530.57254:5968 531.57721:640		531256	1197638	238288	430905	466458	506656
26.043	519.53986	[M+H]+	519.53870:50629 520.54336:10991 521.54803:0	57.06992:20 86.09583:10 100.11028:53 130.15454:33 142.15933:295 143.15948:41 184.20528:62 186.21956:87 242.28424:1926 243.28908:113 268.78604:5 384.12631:9 437.22949:22	858522	483974	1223385	388798	1464271	1240741
26.113	865.79907	[M+H]+	865.79907:2673 866.80374:1158 867.80841:420		4109	147461	58430	79137	124143	113907
26.132	530.57129	[M+H]+	530.57129:10870 531.57596:1077 532.58062:113		398435	54913	125600	68330	82974	49839
26.150	212.85222	[M+H]+	212.85222:33301 213.85689:0 214.86155:0		925713	568820	392194	792480	779060	842372
26.162	581.53864	[M+H]+	581.53864:16576 582.54330:3636 583.54797:361		483131	22811	29852	56055	56430	62660
26.231	865.80090	[M+H]+	865.80090:2926 866.80557:1250 867.81024:332		3703	140877	79013	79137	124143	113907
26.334	920.79138	[M+H]+	920.79138:4031 921.79605:1666 922.80072:358		80772	12746	10248	2504	1898	5117
26.380	823.77057	[M+H]+	823.77057:25453 824.77524:9945 825.77990:1788		280503	39730	21980	17191	23593	24193
26.519	519.54022	[M+H]+	519.54022:65467 520.54489:13046 521.54956:0		1221567	956518	996776	714182	888395	274963
26.524	499.35498	[M+H]+	499.35498:6475 500.35965:1499 501.36432:0		0	0	0	70482	91185	86853
26.667	818.51105	[M+NH4]+	818.51105:4489 819.51572:1740 820.52038:3375		0	0	0	497	50688	102833
26.816	519.53937	[M+H]+	519.53937:87984 520.54404:17493 521.54870:0	57.07009:50 58.06549:20 74.09690:39 100.11001:98 130.16257:15 142.15869:288 143.16397:10 184.20575:56 185.21190:16 186.22118:130 242.28453:1727 243.29041:59	606863	2265927	854361	786665	813130	803515
26.968	823.76947	[M+H]+	823.76947:25452 824.77414:9396 825.77881:1931		99153	1393721	404920	464350	210343	804305
27.022	512.50391	[M+H]+	512.50391:3088 513.50857:816 514.51324:144		0	0	1019	51516	58577	67183
27.134	780.55377	[M+H]+	780.55377:3820 781.55844:1395 782.56311:1616		0	0	1592	0	46978	62805
27.146	823.77130	[M+H]+	823.77130:20437 824.77597:8232 825.78064:1636		74416	190195	610103	464357	241173	800782
27.189	512.50397	[M+H]+	512.50397:4037 513.50864:988 514.51330:186		0	0	43347	51516	9345	11188
27.325	581.53833	[M+H]+	581.53833:6368 582.54300:1677 583.54767:300		128665	44250	7067	266257	218508	186514
27.335	823.77185	[M+H]+	823.77185:43409 824.77652:18643 825.78119:3904	57.07023:17 58.06557:13 59.06884:10 74.09633:22 86.09627:15 100.10985:21 102.11385:8 128.14305:9 130.15918:24 142.15889:169 143.16432:10 184.20537:7 186.22633:34 227.35434:14 242.24637:13 242.28505:8612 242.35263:8 242.37520:6 242.66772:6 242.74359:9 242.81947:5 243.28694:403 244.29066:6 522.77020:5 546.62775:6 812.40619:5	47318	147564	145826	863669	1921820	1389524
27.356	805.77954	[M+H]+	805.77954:3023 806.78421:1236 807.78888:419		3855	27195	25910	66613	97349	79336
27.436	184.20662	[M+H]+	184.20662:90826 185.21129:6821 186.21595:235744		984070	1290206	1600338	2564930	3399496	3741480
27.448	243.28906	[M+H]+	243.28906:3347772 244.29373:255004 245.29840:6003		57464056	53754898	65816786	112837706	156302891	126191662
27.487	529.56836	[M+H]+	529.56836:51608 530.57303:12109 531.57769:1541		469069	518498	959226	923419	657301	810850
27.781	813.49365	[M+H]+	813.49365:11007 814.49832:3695 815.50299:1206		0	0	49111	0	355580	406241
27.888	818.50909	[M+H]+	818.50909:3585 819.51376:1128 820.51843:1550		0	1147	6722	172	53416	171145
27.982	813.49182	[M+H]+	813.49182:10723 814.49649:3421 815.50116:1184		0	226	406225	0	43674	62471
28.050	519.53992	[M+H]+	519.53992:66988 520.54458:13138 521.54925:0		1028388	1365015	275215	888869	798374	1853143
28.050	521.53723	[M+H]+	521.53723:13737 522.54190:2405 523.54657:346		202535	312217	74027	192529	173279	271035
28.540	813.49182	[M+H]+	813.49182:6537 814.49649:2122 815.50116:0		0	215411	17226	0	10379	14535
28.872	565.48566	[M+H]+	565.48566:4822 566.49032:1145 567.49499:190		43462	21122	50552	80039	93322	118069
28.942	581.53882	[M+H]+	581.53882:7191 582.54349:1717 583.54815:297		18589	168704	172878	200689	219031	203201
29.007	212.85216	[M+H]+	212.85216:33979 213.85683:0 214.86149:0		537413	941702	871438	566903	654443	532988
29.008	184.20683	[M+H]+	184.20683:79353 185.21150:5960 186.21617:222025		1684941	1584857	1499819	2025743	511698	1063799
29.111	651.43787	[M+H]+	651.43787:2936 652.44253:915 653.44720:302		0	0	0	110534	61940	35708
29.286	581.53925	[M+H]+	581.53925:10295 582.54391:2104 583.54858:352		368463	28897	21784	26119	30040	73414
29.313	687.42273	[M+H]+	687.42273:3471 688.42740:1128 689.43206:437		0	32552	43559	11668	13059	17729
29.388	529.56799	[M+H]+	529.56799:53134 530.57266:11953 531.57733:963		426895	724265	800628	1261026	888753	744868
29.551	530.57159	[M+H]+	530.57159:14670 531.57626:1258 532.58093:195		509007	70749	139168	128374	243328	305608
29.600	529.56897	[M+H]+	529.56897:53668 530.57364:11986 531.57831:1301		2175065	1011713	1021699	668460	1237205	1288369
29.657	212.85202	[M+H]+	212.85202:35039 213.85669:0 214.86136:0		728382	408334	1131974	290940	510587	891704
29.864	975.54468	[M+H]+	975.54468:13998 976.54935:5557 977.55401:1782		0	88595	98067	247480	329793	402435
29.991	529.56879	[M+H]+	529.56879:51726 530.57345:11836 531.57812:1472		386267	465622	1590615	4214043	1548944	4444630
3.010	192.03319	[M+H]+	192.03319:4639 193.03786:464 194.04252:0		20257	89456	314092	810776	847897	796991
3.010	343.07867	[M+Na]+	343.07870:4496 344.08337:608 345.08804:623		0	0	723	344349	361702	362779
3.016	269.07959	[M+H]+	269.07959:6452 270.08426:743 271.08893:2611		260212	343199	688608	489607	571016	566802
3.029	95.04930	[M+H]+	95.04930:42758 96.05397:2532 97.05864:6705	51.02447:14 53.03672:9 55.02023:13 55.05433:74 65.03880:314 67.05422:1159 77.03904:70 91.05555:15 93.07147:13 95.04839:190 95.06039:42 95.08523:159	121772	577556	669898	7981043	9619350	3437252
3.051	209.07848	[M+H]+	209.07840:13591 210.08307:1008 211.08774:2550		303767	846173	1554714	1149210	1178664	1213568
3.054	218.98395	[M+H]+	218.98395:5262 219.98862:242 220.99328:276		34508	51940	81793	519920	605619	901710
3.073	225.05292	[M+H]+	225.05284:59991 226.05751:3067 227.06218:3158	84.04342:9 166.96156:13 185.03647:6 207.06575:10 225.06709:33 225.10362:34	1229232	1227473	684596	1773459	2015031	2292955
3.080	195.09927	[M+H]+	195.09937:12031 196.10403:1126 197.10870:0		112364	281552	159732	644189	723793	717794
3.093	297.11270	[M+H]+	297.11035:11859 298.11502:1002 299.11969:0		411968	542397	1227659	607470	762518	829612
3.103	416.87256	[M+H]+	416.87256:3701 417.87723:0 418.88189:143		22017	13680	394991	540724	95443	581803
3.114	193.08336	[M+H]+	193.08336:8492 194.08803:739 195.09269:6050		16491	31923	835260	40492	43654	113657
3.114	227.12720	[M+Na]+	227.12720:7393 228.13187:766 229.13653:0		8861	33704	451751	52743	58013	117307
3.114	313.10452	[M+H]+	313.10452:25620 314.10919:2109 315.11386:4193	67.05344:20 77.04209:12 79.05188:21 117.00341:5 120.95381:11 136.92572:7 158.96048:16 190.93633:9 198.94481:5	185281	1233110	2705828	750847	537671	522257
3.119	257.07791	[M+H]+	257.07791:6964 258.08258:551 259.08725:585		295415	82225	445309	67909	76263	162664
3.136	289.12442	[M+Na]+	289.12369:3859 290.12836:0 291.13302:0		7480	52761	172352	6296	9125	3639
3.138	211.07285	[M+Na]+	211.07285:4221 212.07751:371 213.08218:1017		41553	3561	13858	146031	171576	181066
3.177	103.05437	[M+H]+	103.05422:6969 104.05889:560 105.06356:1010		5935	6160	10457	264992	264826	331349
3.177	121.06506	[M+H]+	121.06506:88057 122.06972:4112 123.07439:14254	67.02888:14 77.03897:162 81.06873:10 91.05339:124 93.03503:5 93.07037:270 94.04039:23 103.05420:195 105.07343:20 121.05119:677 121.06481:968 121.10175:13	0	0	0	2042238	2261951	2506438
3.177	180.10237	[M+H]+	180.10237:75192 181.10704:4866 182.11171:352	77.03667:27 81.06873:10 121.06470:689 138.09082:57 179.96643:6 180.10413:16	11061	23026	11711	1416882	1655923	1871330
3.177	202.08337	[M+H]+	202.08337:8933 203.08804:917 204.09271:153		353	2459	1253	257819	286476	276483
3.177	218.05733	[M+K]+	218.05733:6663 219.06200:732 220.06666:0		0	932	934	140939	162639	175232
3.178	305.09998	[M+K]+	305.09998:39615 306.10464:2767 307.10931:0	85.02802:12 95.04971:67 286.93353:7 305.09897:161	190429	300233	735242	90168	104332	222303
3.181	220.96077	[M+H]+	220.96077:3962 221.96544:192 222.97011:689		69927	48430	17574	6562	6026	6013
3.185	365.15729	[M+Na]+	365.15729:22872 366.16196:2057 367.16662:0		48967	104825	331852	48711	59241	66878
3.211	91.05463	[M+H]+	91.05463:8842 92.05930:592 93.06397:1844		19592	152986	347629	403270	510822	500958
3.221	345.13016	[M+H]+	345.13000:5811 346.13467:711 347.13934:0		180884	252784	531357	7288	50754	7566
3.227	213.05229	[M+Na]+	213.05229:12465 214.05696:865 215.06163:0		46336	90656	675336	13230	11349	13123
3.227	329.13275	[M+H]+	329.13275:5938 330.13742:566 331.14209:0		106845	111913	97034	30544	41348	34120
3.233	285.11017	[M+H]+	285.11017:5876 286.11484:721 287.11950:0		355694	300448	1089182	517390	516345	511029
3.257	337.12225	[M+H]+	337.11993:1405 338.12460:0 339.12927:18008		15212	93507	884904	158092	167067	39663
3.259	255.06528	[M+H]+	255.06528:14566 256.06994:1181 257.07461:5952		327532	446290	915465	125861	136780	85664
3.276	267.12030	[M+H]+	267.12030:48836 268.12497:3402 269.12964:5062	70.06889:6 85.06626:23 95.05273:11 123.04323:37 128.96318:8 136.93179:44 154.94684:10 161.09467:8 171.12654:7 179.10266:79 181.08806:11 184.87355:15 205.08026:24 209.07741:157 210.08179:12 249.07047:55 249.10861:10 267.07254:10 267.11981:569 268.11847:13	300780	1220953	3829537	522409	560378	567646
3.279	253.14035	[M+H]+	253.14035:6341 254.14502:685 255.14969:263		40889	217111	347539	147901	170595	163351
3.284	241.04703	[M+H]+	241.04703:9808 242.05170:651 243.05636:1820		253899	230471	147282	88278	100880	103258
3.291	227.12694	[M+Na]+	227.12694:3972 228.13161:450 229.13627:166		47045	169163	126496	70835	76717	336459
3.301	309.07510	[M+Na]+	309.07510:6476 310.07977:1121 311.08444:17828		225416	0	130004	0	0	0
3.311	237.10997	[M+H]+	237.10997:36441 238.11464:2758 239.11931:6799	70.03104:7 88.03993:8 97.02541:9 111.03547:8 123.04379:55 123.07822:8 127.08173:19 136.93257:70 137.05840:8 147.05249:26 160.98854:16 174.99857:13 177.95372:24 179.06953:21 195.92487:7 196.05563:23 197.03099:12 219.09894:15 237.06427:10 237.10887:303	303552	1023981	1595989	457592	947224	499833
3.311	253.08458	[M+H]+	253.08458:63682 254.08925:4486 255.09391:10116	56.96761:13 93.02769:12 195.09943:30 212.14407:5 213.03673:16 234.99060:14 253.10422:50 253.14009:63	1903614	1823615	2755096	1145861	1557520	1412704
3.313	283.09628	[M+H]+	283.09628:123415 284.10095:8024 285.10562:8055	70.02559:15 95.05191:9 136.93185:29 197.06046:19 209.09019:6 225.05312:6 283.09561:75 283.14526:21	2752421	3927111	11387439	1760351	2243275	2052017
3.331	99.04388	[M+H]+	99.04388:1812 100.04855:114 101.05322:920		16670	37636	35742	0	0	0
3.339	441.11688	[M+Na]+	441.11688:6931 442.12155:1028 443.12622:650		37010	40869	296160	73903	109892	90153
3.362	305.09933	[M+H]+	305.09955:6327 306.10422:1326 307.10888:0		230617	40461	157437	212604	248657	227668
3.400	213.05176	[M+Na]+	213.05176:9064 214.05643:655 215.06109:585		357991	354322	173791	7831	7966	9046
3.413	325.10474	[M+K]+	325.10474:14062 326.10940:1375 327.11407:24154		259749	543353	779741	489647	533729	547553
3.432	337.12207	[M+H]+	337.12100:4346 338.12567:584 339.13034:15768		114482	352599	208986	153555	27559	25900
3.453	347.04681	[M+H]+	347.04681:8547 348.05148:785 349.05615:266		74438	211024	117679	213163	177782	224203
3.454	307.07965	[M+H]+	307.07965:21838 308.08432:1842 309.08899:0		26406	147467	1022713	317868	387977	318711
3.454	323.05338	[M+Na]+	323.05338:43108 324.05804:2961 325.06271:8508	67.05620:11 99.03998:14 127.03471:14 136.92436:16	176981	306089	1903237	845376	1128954	946870
3.507	237.10965	[M+H]+	237.10997:28426 238.11464:2326 239.11931:2625		328738	199613	442456	1151428	1299850	1277304
3.507	365.15683	[M+Na]+	365.15683:8565 366.16150:1010 367.16617:0		12542	22963	57453	171138	230120	227455
3.539	253.08429	[M+H]+	253.08429:94938 254.08896:5649 255.09363:5591	87.02531:10 175.10913:12 195.09741:32 234.99622:12 253.03630:6 253.07826:42 253.10034:42 253.13919:100 253.16081:9	304100	367138	636162	3960366	4580323	4795870
3.539	325.06931	[M+Na]+	325.06912:93452 326.07379:6947 327.07846:4473	95.06878:12	471484	536589	166216	2851673	3217083	3316588
3.546	309.10016	[M+Na]+	309.09909:15770 310.10376:1551 311.10843:0	163.06572:8 169.08594:11 195.10254:11 250.87492:8 251.06743:7 309.10764:133 309.16910:26 310.12744:9	138737	162194	102320	868558	874064	862190
3.547	139.07503	[M+H]+	139.07503:6569 140.07970:555 141.08436:506		27234	59764	178483	380785	472250	477920
3.571	269.11502	[M+H-H2O]+	269.11502:8749 270.11969:839 271.12436:0		37998	117748	193137	353644	371801	357220
3.594	327.11920	[M+Na]+	327.11920:8205 328.12387:750 329.12854:1454		144550	120882	1219997	232079	511239	522375
3.603	136.11200	[M+H]+	136.11200:18444 137.11667:1411 138.12134:0		22138	40964	104184	488687	559962	533796
3.603	153.13803	[M+H]+	153.13803:10171 154.14270:678 155.14737:0		0	0	466	193181	234631	236162
3.603	163.03873	[M+H]+	163.03873:7005 164.04339:552 165.04806:239	51.02445:42 52.03079:18 63.02304:219 65.03800:17 77.03919:41 89.03879:290 91.05527:48 92.04747:12 106.03496:5 122.05070:5	2544	30050	60459	260589	293387	292912
3.603	238.07074	[M+Na]+	238.07001:2543 239.07468:27461 240.07934:1901		2975	36592	89966	92106	104673	106951
3.603	267.11948	[M+H]+	267.11502:20260 268.11969:1580 269.12436:7095	136.92990:22 163.07454:8 182.98901:9 205.09042:6 209.11018:12 211.11700:5 249.07076:36 249.12016:5 267.09796:68 267.11353:49 267.15555:28	37950	799002	990438	1977518	2176330	2215293
3.621	253.14070	[M+H]+	253.14070:7127 254.14537:595 255.15004:167		14361	42021	92565	322878	393470	339500
3.633	242.15306	[M+H]+	242.15306:9862 243.15773:1498 244.16240:178		66	525	692	224941	265511	262841
3.669	307.07968	[M+Na]+	307.07944:27905 308.08411:2371 309.08877:0	132.13054:12 136.93166:45 145.02611:24 177.04805:14 185.04427:156 220.91690:10 248.08313:8 248.98428:20 249.06839:13 289.06143:18 307.07907:202 307.18292:26	216267	736843	238179	949118	991150	951034
3.669	323.05350	[M+Na]+	323.05319:120324 324.05786:8782 325.06253:52999	133.10030:7 323.04575:26 323.14764:14	1884959	1558324	499686	2437115	2746971	2805639
3.669	441.11517	[M+Na]+	441.11600:7641 442.12067:891 443.12533:508		208247	216391	59863	310532	362475	383718
3.694	283.09497	[M+H]+	283.09497:96083 284.09964:6275 285.10431:4157	81.06852:19 95.04808:6 120.05624:10 123.02444:13 139.03598:5 147.04387:73 148.04948:70 202.10213:6 247.09801:12 269.09473:17 283.05768:7 283.09140:138 284.09451:14 284.12381:14	1112160	2993418	2795058	7450357	8371530	8683607
3.759	357.13040	[M+H]+	357.13077:16953 358.13544:1404 359.14010:1391		734916	740868	195009	100472	117295	116991
3.778	191.06808	[M+H]+	191.06808:6249 192.07275:522 193.07742:4758		13741	51124	318402	131722	134795	95647
3.778	325.10611	[M+K]+	325.10611:28484 326.11078:2391 327.11545:36067		148834	486320	2916353	2345683	1648171	1726710
3.788	297.09763	[M+H]+	297.09763:61008 298.10229:5200 299.10696:0	67.06213:7 95.04848:11 135.04173:58 181.06967:10 183.06511:9 185.04118:209 256.27554:5 297.09442:347 298.10275:13 298.11856:11	0	197229	403365	2456920	2018862	2170029
3.788	313.06982	[M+Na]+	313.06985:212455 314.07452:15872 315.07919:0	313.06415:20 313.12595:23	65616	225104	318357	6029480	5923337	6271803
3.815	352.33881	[M+H]+	352.33881:4077 353.34347:885 354.34814:208		42862	160962	225554	76052	58100	44487
3.846	315.11777	[M+H]+	315.11777:2795 316.12244:356 317.12710:0		32259	156600	198931	228851	343474	283169
3.849	298.09952	[M+Na]+	298.09985:4993 299.10452:0 300.10919:0		5056	14262	50988	250563	261213	253144
3.853	177.95760	[M+H]+	177.95760:15891 178.96226:263 179.96693:485		115221	489734	1192257	506988	497547	457555
3.874	283.09506	[M+H]+	283.09552:109319 284.10019:6695 285.10486:5964	121.02634:22 225.07242:11 265.09726:10 266.06165:17 283.05737:7 283.09259:179 283.15106:64	4306875	2993418	1342345	2454953	2742550	2794894
3.895	169.08537	[M+H]+	169.08537:7463 170.09004:508 171.09471:299		44140	236690	466127	260449	246271	315142
3.932	191.06709	[M+H]+	191.06709:5300 192.07176:482 193.07643:3217		76175	156099	81921	129869	134795	95647
3.965	267.11411	[M+H]+	267.11411:11487 268.11877:984 269.12344:0		328092	206468	314490	303665	383241	368931
3.965	313.10419	[M+H]+	313.10419:20398 314.10885:1731 315.11352:4458		927107	427324	481353	121285	76523	141484
3.965	314.07071	[M+H]+	314.07071:1925 315.07538:2196 316.08004:285		45087	67883	20850	152754	181358	165254
3.979	123.08055	[M+H]+	123.08055:22119 124.08522:1625 125.08989:649	51.02384:120 53.03934:29 65.03800:22 68.03129:9 77.03899:59 79.05509:53 107.05030:37	338701	516322	718132	1523531	1735469	1754498
3.979	183.10138	[M+H]+	183.10138:7267 184.10605:671 185.11071:0		73717	144660	191576	284460	347419	397710
3.981	325.10474	[M+K]+	325.10474:19063 326.10940:1618 327.11407:26706		870397	205241	191205	818516	292474	306659
3.981	352.33914	[M+H]+	352.33914:5000 353.34381:1031 354.34848:173		278191	40130	225554	67981	55147	39999
3.999	223.09430	[M+H]+	223.09422:20245 224.09889:1393 225.10356:1423	111.04298:17 123.08266:12 136.93201:15 161.09489:20 182.03981:10 192.07266:7 205.00964:14 205.08054:38 223.02937:6 223.05786:5 223.09291:230 224.08777:8	182650	533937	899394	958329	1010369	1018655
30.271	975.54248	[M+H]+	975.54248:3618 976.54715:1427 977.55182:519		66425	7530	6459	15191	20252	24983
30.324	429.24005	[M+H]+	429.24005:2581 430.24472:602 431.24939:150		0	39017	45085	28324	27905	35273
30.364	530.56989	[M+H]+	530.56989:10155 531.57455:986 532.57922:117		374352	651655	462148	616719	554142	665721
30.364	581.53723	[M+H]+	581.53723:6346 582.54190:1261 583.54657:262		215262	40681	6834	23082	48581	56316
30.438	529.56805	[M+H]+	529.56805:55304 530.57272:12635 531.57739:1542		1779164	430329	2588164	441218	3206955	487571
30.459	429.24002	[M+H]+	429.24002:2362 430.24469:458 431.24936:221		5	39017	45085	28324	5009	6250
30.689	212.85208	[M+H]+	212.85208:30388 213.85675:0 214.86142:0		884518	125040	209475	390618	771010	488758
30.896	519.53937	[M+H]+	519.53937:87260 520.54404:19310 521.54870:0	65.30757:8 132.92383:5 142.15498:33 186.21324:5 242.28404:2845 242.51627:6 243.28900:144 519.53760:27	1386079	4303941	910047	1008197	1052844	4343504
31.142	519.53992	[M+H]+	519.53992:115016 520.54458:24730 521.54925:0	57.07018:38 74.10001:18 100.11288:71 130.15857:42 142.15926:301 184.20534:68 185.21220:41 186.22153:190 187.22314:14 242.28508:2297 243.28923:118	649002	1150140	5182715	5354187	5242868	798335
31.187	663.42218	[M+H]+	663.42218:1944 664.42685:634 665.43152:197		0	1796	34510	11729	13879	31404
31.396	521.53754	[M+H]+	521.53754:22437 522.54220:3881 523.54687:470		1100998	353045	326026	327532	628416	1173122
31.428	519.54004	[M+H]+	519.54004:96990 520.54471:20275 521.54937:0	58.06242:15 100.11205:45 130.15953:49 142.15811:203 143.15996:16 184.20766:16 186.22281:107 242.28439:1890 243.28593:124	3681189	1760503	1440689	1410494	1985794	4670017
31.430	653.45581	[M+H]+	653.45581:37990 654.46048:10835 655.46515:2788		0	0	0	0	0	3368926
31.595	521.53735	[M+H]+	521.53735:33291 522.54202:6177 523.54669:612		178208	350484	691510	696763	666832	254082
31.611	519.53955	[M+H]+	519.53955:136664 520.54422:31505 521.54889:0	58.06522:55 81.03443:21 100.10980:29 130.16039:38 142.15897:476 143.17256:8 184.20552:62 186.22092:124 187.22501:15 242.26143:8 242.28539:2179 243.28798:96	813056	1760503	3054147	3087939	2820564	4670017
32.122	519.53961	[M+H]+	519.53961:129214 520.54428:29607 521.54895:0	57.07022:42 58.06526:28 72.08385:11 100.11309:46 130.15831:19 131.16919:9 142.15904:324 184.20580:48 186.22426:82 242.28482:2066 242.48169:5 243.28642:123	700144	3250908	1744873	1860913	4202720	3160548
32.168	521.53748	[M+H]+	521.53748:30633 522.54214:5719 523.54681:645		237664	825198	396882	445052	974619	743276
32.248	394.34726	[M+H]+	394.34726:2057 395.35193:624 396.35660:0		0	811	48080	0	1825	2772
32.273	519.54016	[M+H]+	519.54016:120446 520.54483:26140 521.54950:0	57.07022:57 58.06710:35 100.11308:36 130.15933:36 142.15854:332 143.16312:8 184.20537:71 186.22188:147 187.22502:11 242.28517:2138 242.63324:13 243.28645:86	1676531	3250908	1817458	1464762	1241287	3160548
32.296	756.55981	[M+H]+	756.55981:2292 757.56448:768 758.56915:1263		0	0	0	0	24959	51373
32.367	752.50653	[M+H]+	752.50653:1803 753.51120:751 754.51587:0		0	10574	13503	25741	28195	48983
32.380	563.48853	[M+H]+	563.48853:23512 564.49319:4624 565.49786:0		395517	374581	207836	240291	328735	182955
32.380	565.48682	[M+H]+	565.48682:26245 566.49148:4611 567.49615:454		489234	390759	224677	253096	250550	195454
32.460	794.51196	[M+H]+	794.51196:2762 795.51663:1006 796.52130:2160		0	0	0	0	26994	64375
32.487	820.52679	[M+H]+	820.52679:2559 821.53146:990 822.53613:377		0	0	0	0	12840	43210
32.503	796.52570	[M+H]+	796.52570:2355 797.53036:707 798.53503:316		411	883	624	4739	8411	45268
32.509	212.85216	[M+H]+	212.85216:39424 213.85683:0 214.86149:0		1231787	1387553	1299880	1409475	1706169	1148961
32.592	446.76166	[M+H]+	446.76166:8501 447.76633:0 448.77099:0		157548	243471	331197	336848	183763	80726
32.623	174.89598	[M+H]+	174.89598:15350 175.90065:0 176.90532:0		399167	504234	436177	504850	745701	515932
32.685	310.82922	[M+H]+	310.82922:15558 311.83389:0 312.83856:0		432942	517488	529793	606450	372939	486040
32.985	245.29482	[M+H]+	245.29482:4530 246.29948:184 247.30415:0		173171	167510	155016	146724	151881	171238
33.050	185.20921	[M+H]+	185.20921:3544 186.21388:371441 187.21855:28258		103598	110453	107765	96028	94682	111577
33.146	140.01089	[M+H]+	140.01089:16153 141.01556:272 142.02023:130		220595	580992	229847	804550	828701	985632
33.267	140.01085	[M+H]+	140.01085:19027 141.01552:280 142.02018:176		221892	580992	407515	795663	828701	970455
33.286	174.89578	[M+H]+	174.89578:10933 175.90045:0 176.90512:0		171937	248434	262016	288902	328581	392750
33.286	370.83957	[M+H]+	370.83957:3778 371.84424:0 372.84890:0		66145	226512	227876	42211	76306	77923
33.287	468.81622	[M+H]+	468.81622:5102 469.82089:0 470.82556:382		209730	164788	191254	195459	194279	165810
33.329	430.86246	[M+H]+	430.86246:18368 431.86713:111 432.87179:353		649659	654018	702818	742155	746705	900417
33.344	98.98501	[M+H]+	98.98501:2117546 99.98968:2166 100.99434:9004		75003278	92819892	104468976	115127263	128473737	137417248
33.350	332.88525	[M+H]+	332.88525:26060 333.88992:0 334.89459:328		1131570	1137576	1214097	1153669	1170548	1326857
33.352	100.98862	[M+H]+	100.98862:9856 101.99328:0 102.99795:0		180629	334683	393007	461870	488620	578514
33.374	80.97411	[M+H]+	80.97411:10837 81.97878:0 82.98345:0		250803	385850	495442	582711	593205	697406
33.416	275.93457	[M+H]+	275.93457:25526 276.93924:317 277.94391:241		967144	1108230	1042164	813770	856185	892891
33.425	218.98380	[M+H]+	218.98380:14008 219.98846:375 220.99313:103		520778	485073	445328	434129	388346	466906
33.474	177.95779	[M+H]+	177.95779:35039 178.96246:460 179.96713:2433		1163523	822713	206805	549154	536366	699962
33.474	234.90741	[M+H]+	234.90741:5261 235.91208:0 236.91675:0		208845	141272	85541	35151	76069	92183
33.536	105.95366	[M+H]+	105.95366:4716 106.95833:0 107.96299:0		79275	97564	67234	410630	97750	36199
33.586	144.98267	[M+H]+	144.98267:264167 145.98733:5045 146.99200:0	62.92926:2607	8019867	14937098	12665486	7895388	7156731	7584337
33.587	552.79596	[M+H]+	552.79596:3037 553.80063:0 554.80529:119		187117	195382	209950	164407	150119	16522
33.596	454.82693	[M+H]+	454.82693:5751 455.83160:0 456.83627:308		50048	445557	433235	147901	339917	370919
33.600	146.98059	[M+H]+	146.98059:99359 147.98526:1992 148.98993:0		6341234	5291763	4515339	2750825	2529158	2681043
33.631	416.87372	[M+H]+	416.87372:49970 417.87839:139 418.88305:546		2066206	2637225	2678913	2225007	2151751	2278364
33.642	145.98483	[M+H]+	145.98483:5133 146.98950:99359 147.99417:0		329143	293475	268218	195075	174607	201425
33.655	386.81207	[M+H]+	386.81207:4718 387.81674:125 388.82141:0		56999	124636	175826	224091	236054	292372
33.722	105.95353	[M+H]+	105.95353:10957 106.95820:140 107.96286:0		130745	659229	611737	178556	274487	442338
33.737	291.90747	[M+H]+	291.90747:74998 292.91214:1559 293.91681:1817	72.93700:17 92.05444:14 134.89282:278 149.89273:5 152.90344:185 162.90033:39 170.91399:108 180.90895:102 214.85941:72 232.87170:57 242.86320:60	784326	1725577	2446552	3109020	3419384	4009570
33.742	348.85773	[M+H]+	348.85773:29859 349.86239:448 350.86706:889		229958	460906	716391	1005877	1163211	1458428
33.751	103.95599	[M+H]+	103.95599:35700 104.96066:419 105.96533:0		1968887	1726902	1544111	956630	863652	955146
33.776	121.05087	[M+H]+	121.05087:25577 122.05554:1015 123.06021:0		128150	356679	253621	1111893	1089104	636023
33.777	273.89563	[M+H]+	273.89563:3859 274.90030:135 275.90497:218		51614	89411	134960	169798	183937	217726
33.839	147.98306	[M+H]+	147.98306:2142 148.98773:0 149.99240:0		140949	30330	46531	35956	14881	36192
33.849	234.95601	[M+H]+	234.95601:9798 235.96068:518 236.96534:1061		169500	264650	413714	500895	495741	595633
33.849	318.89597	[M+H]+	318.89597:14342 319.90063:0 320.90530:206		725708	955584	915503	667861	608088	643593
33.849	568.76813	[M+H]+	568.76813:3038 569.77280:0 570.77746:211		54193	96530	126328	138902	132734	156412
33.852	186.22269	[M+H]+	186.22269:1620303 187.22735:175131 188.23202:4623	57.06915:15 74.09655:29 130.15947:115 186.22275:5947 186.28375:23 187.22792:30	25398050	120327355	32721426	24087442	63276438	13380517
33.852	636.78369	[M+H]+	636.78369:2963 637.78836:0 638.79303:0		147076	170469	157048	100246	84553	95293
33.857	193.93008	[M+H]+	193.93008:32540 194.93475:782 195.93942:552		643686	1469649	2030349	673852	2534422	787609
33.865	250.88016	[M+H]+	250.88016:10742 251.88483:264 252.88949:268		80808	272630	388266	458133	486125	606388
33.934	105.95381	[M+H]+	105.95381:11989 106.95848:127 107.96315:0		709561	176497	242128	184942	165712	193727
33.939	352.34030	[M+H]+	352.34030:59408 353.34497:9674 354.34964:1295	55.05414:40 57.06997:12 59.03125:749 60.02977:23 69.06783:41 73.04651:225 81.06851:11 83.08862:27 87.06045:8 99.06218:64 138.92514:9	3051889	1721540	1062226	219461	385286	137602
33.943	121.96609	[M+H]+	121.96609:2572 122.97076:110 123.97542:0		152735	136920	143587	100821	67899	35478
33.960	922.00983	[M+H]+	922.00983:33576 923.01449:2815 924.01916:0		1265988	347568	807880	1306768	1911142	674034
33.983	179.96510	[M+H]+	179.96510:9350 180.96977:292 181.97444:18915		535068	526395	204087	121716	117829	147782
34.017	636.78198	[M+H]+	636.78198:2277 637.78665:0 638.79132:0		145286	46591	70645	100246	84553	95293
34.026	193.93024	[M+H]+	193.93024:47814 194.93490:1287 195.93957:773	55.93637:7 70.94244:15 72.93798:29 134.89267:38 136.03395:5 162.89764:18 180.91045:7	135755	387290	2132424	2206025	2361979	2759821
34.028	186.22275	[M+H]+	186.22275:1956679 187.22742:218321 188.23208:5795	57.07014:62 74.09697:12 130.15833:75 186.22272:4704 187.22466:14	155068878	31416899	124796590	86962801	63276438	18947419
34.036	266.92435	[M+H]+	266.92435:10529 267.92901:0 268.93368:183		569385	630981	776774	211329	164184	196483
34.087	238.92941	[M+H]+	238.92941:8535 239.93408:400 240.93875:0		424509	595700	610917	172900	317686	155626
34.100	454.82654	[M+H]+	454.82654:6962 455.83121:0 456.83587:380		251497	87932	173564	215084	169469	191043
34.142	130.15919	[M+H]+	130.15919:15384 131.16386:966 132.16853:0		722171	942319	518670	562898	472553	529933
34.175	117.01217	[M+H]+	117.01217:8119 118.01684:236 119.02150:0		453389	685567	875984	773253	949733	1046853
34.290	186.22244	[M+H]+	186.22244:617952 187.22711:56503 188.23178:2110	57.07225:38 74.09700:19 130.15875:88 184.27110:5 186.22206:2683 186.29280:6 187.22470:25	28757907	23492203	41986380	39795906	23774802	54536191
34.305	922.00983	[M+H]+	922.00983:30142 923.01449:2316 924.01916:0		718064	768061	2170432	350289	831005	1252534
34.340	179.96484	[M+H]+	179.96484:9366 180.96951:269 181.97418:20450		103067	115989	564759	241427	219972	259995
4.011	174.89586	[M+H]+	174.89586:18425 175.90053:0 176.90519:0		933688	104844	647356	524433	549906	1028459
4.011	315.11917	[M+H]+	315.11917:5130 316.12384:516 317.12851:0		142182	156600	61987	175174	68180	70116
4.018	281.07953	[M+Na]+	281.07953:27686 282.08420:2042 283.08886:80593		1100021	738906	3140636	514726	611703	552897
4.019	239.06880	[M+H]+	239.06880:147282 240.07347:7551 241.07814:0	177.09462:13 239.07088:110 239.12102:15	1473178	1205391	2266359	4944462	5701283	6171125
4.025	196.87791	[M+H]+	196.87791:21070 197.88258:0 198.88725:0		746736	557479	2075674	292015	995536	920943
4.045	169.08557	[M+H]+	169.08557:5375 170.09024:503 171.09491:179		181248	60179	141825	138445	135956	148015
4.045	177.95757	[M+H]+	177.95757:13648 178.96223:229 179.96690:531		627613	265217	379001	498316	481988	439825
4.045	207.04143	[M+K]+	207.04143:4085 208.04610:478 209.05076:3270		102881	89297	27957	88386	32066	26916
4.054	295.09512	[M+H]+	295.09512:7496 296.09979:715 297.10446:8249		241234	188453	368839	296270	347337	352493
4.062	287.08926	[M+H]+	287.08926:15681 288.09393:1127 289.09860:1000		518661	417831	433084	24149	19570	12229
4.062	339.12088	[M+Na]+	339.12088:21930 340.12555:1927 341.13022:6975		417645	352320	555626	903626	1250899	1284648
4.071	290.09702	[M+Na]+	290.09702:12224 291.10168:1449 292.10635:200		238232	496173	467604	501990	330358	273517
4.079	212.85229	[M+H]+	212.85229:111368 213.85696:0 214.86163:0		8654274	1919284	580331	795836	826985	855628
4.079	293.07840	[M+Na]+	293.07840:4156 294.08307:534 295.08774:6531		160520	111600	125703	111591	122500	119200
4.079	301.10220	[M+H]+	301.10220:7695 302.10687:810 303.11154:0		327441	238325	398151	42990	49115	44678
4.083	98.98489	[M+H]+	98.98489:244620 99.98956:191 100.99423:1077		1206435	3257937	5984683	23476683	27022370	30560292
4.121	299.09052	[M+H]+	299.09027:66986 300.09494:9809 301.09961:7382	101.05818:8 113.23897:6 175.11807:13 225.06866:16 235.98872:17 259.05768:14 299.08719:76 299.10962:35 299.13971:7	2957719	2453120	6503810	286506	315029	296642
4.168	371.10822	[M+Na]+	371.10822:6875 372.11288:1266 373.11755:547		40148	349036	582806	253687	1364961	754959
4.171	331.10538	[M+Na]+	331.10504:4608 332.10971:702 333.11438:459		29085	23577	89606	127317	161391	113687
4.171	361.12305	[M+H]+	361.12305:16682 362.12771:1925 363.13238:0	55.01822:14 65.03809:89 67.05396:478 68.05708:20 84.08112:10 95.04894:107 96.05147:10 100.99198:7 132.00693:9 139.03262:67 157.04892:13 163.04771:5 182.01157:8 202.90039:6 220.91724:7 262.89410:12	59867	490158	1447656	2238280	2123568	1779703
4.188	409.18326	[M+H]+	409.18173:2873 410.18640:434 411.19107:0		26745	42671	111381	88254	109036	120805
4.225	257.07864	[M+H]+	257.07864:10480 258.08331:920 259.08798:0		260495	290194	440097	32956	34072	76280
4.225	290.09705	[M+Na]+	290.09705:13036 291.10171:1645 292.10638:221		232238	47734	506566	339168	294914	254625
4.232	349.12616	[M+Na]+	349.12573:9328 350.13040:786 351.13507:0		76439	149436	426643	176754	222188	182349
4.245	357.13141	[M+H]+	357.13083:19443 358.13550:1740 359.14016:0		614246	669465	1049817	147808	167721	163671
4.252	311.12589	[M+H]+	311.12589:90001 312.13055:7126 313.13522:0	71.05053:20 77.03580:14 116.94375:13	201048	2111293	3148250	4381095	5215073	3847583
4.321	285.10608	[M+H]+	285.10608:8566 286.11075:729 287.11541:0		172710	165710	142274	89230	115818	98349
4.339	371.10800	[M+Na]+	371.10867:6133 372.11334:991 373.11801:0		49085	109036	582806	1330856	252810	1196924
4.342	281.13605	[M+Na]+	281.13605:4257 282.14072:552 283.14538:0		40575	129322	217282	204512	246821	235715
4.346	251.06824	[M+Na]+	251.06802:6490 252.07269:734 253.07736:8340		105647	130998	176172	306938	446392	420067
4.347	267.11963	[M+H]+	267.11963:30919 268.12430:2191 269.12896:2843		137371	458980	97759	82197	80470	135793
4.347	283.09543	[M+H]+	283.09543:120848 284.10010:7066 285.10476:7550	196.87468:16 209.07217:11 265.14911:6 283.09225:242 283.15125:10 284.10031:14	1951302	2015585	742537	927335	851526	1192790
4.350	297.10989	[M+H]+	297.11002:29375 298.11468:3413 299.11935:2727	62.98602:9 67.05420:43 77.04213:5 91.05481:31 139.00902:13	378201	393038	533218	1486400	2009494	2062010
4.363	295.15161	[M+K]+	295.15015:3018 296.15481:291 297.15948:0		103532	272334	343493	433444	485057	440014
4.376	311.12573	[M+Na]+	311.12573:91843 312.13040:7435 313.13507:0	67.05350:20 73.03781:20 89.03706:8	1241863	2111293	526490	4381095	5215073	3847583
4.377	357.09518	[M+K]+	357.09518:4905 358.09985:528 359.10452:1521		0	0	0	336390	409473	388807
4.385	341.13266	[M+Na]+	341.13232:9450 342.13699:1074 343.14166:1923		170235	351084	530568	851206	957217	970613
4.386	281.07904	[M+Na]+	281.07956:27709 282.08423:2163 283.08889:44723	119.04898:14 138.98320:13 147.04424:277 149.09734:22 151.01057:19 160.92294:10 181.08383:15 212.84593:23 237.14514:5 262.98480:12 281.07922:118 281.09863:75 281.13431:97 282.11707:18	619885	903667	456139	2414936	2832823	2855175
4.404	295.11234	[M+H]+	295.11157:7928 296.11624:0 297.12091:0	158.92477:7 174.89789:11 196.87679:33 237.11583:9 295.09464:218 295.15027:34 295.18317:5	23308	394243	452954	0	51819	0
4.414	113.06011	[M+H]+	113.06011:106139 114.06478:4277 115.06945:503	55.01782:8 57.03441:155 57.07006:25 65.03883:12 67.05418:684 69.03358:24 71.04979:60 85.06625:26 95.04868:578 113.06068:140	215835	463653	748813	2636201	868763	8813030
4.424	311.09070	[M+Na]+	311.09070:163985 312.09537:11555 313.10003:13040	212.85394:38 237.10173:33 311.08850:338 311.12854:31 312.09192:8	2367478	4782076	6424318	4183812	4970400	5016096
4.453	255.10007	[M+K]+	255.10031:41749 256.10498:2836 257.10965:0	97.10102:9 101.01627:19 109.11213:6 123.03458:8 127.03069:10 136.93173:33 137.06201:7 151.00256:6 165.93401:14 181.05772:12 195.10201:14 197.08096:50 209.04443:11 237.07347:33 255.10301:55	827471	818943	1204557	434988	531127	539344
4.455	269.11472	[M+Na]+	269.11472:21267 270.11938:1672 271.12405:0		80029	187838	258171	690216	800484	814345
4.462	345.13126	[M+Na]+	345.13068:13094 346.13534:1228 347.14001:0		307765	542625	636212	29084	38412	15242
4.470	239.12589	[M+Na]+	239.12544:6923 240.13011:647 241.13478:285		130677	405049	505985	143630	160882	149427
4.485	123.08064	[M+H]+	123.08064:33762 124.08531:2287 125.08998:799	55.05598:22 67.05338:38 77.03901:61 79.05354:95 95.04828:26 95.08669:45 108.05828:22 123.04695:19 123.08061:1127 123.11725:13	550473	1111039	2116359	399835	416375	412061
4.497	357.12964	[M+H]+	357.12970:4345 358.13437:479 359.13904:847		119938	138613	254004	472394	551989	574092
4.501	253.14056	[M+H]+	253.14056:5031 254.14523:484 255.14990:0		30541	130051	140534	242948	278051	267567
4.523	269.07947	[M+H]+	269.07947:8087 270.08414:636 271.08880:9744		53263	144152	2148513	598106	656520	695358
4.539	337.09134	[M+H]+	337.09134:6373 338.09601:802 339.10067:0		32039	85515	102718	0	0	0
4.540	325.10559	[M+K]+	325.10538:15458 326.11004:1303 327.11471:43370		317480	556730	223373	417616	471916	581544
4.540	591.11230	[M+H]+	591.11230:3029 592.11697:533 593.12164:0		27807	33640	30204	18198	7347	22199
4.577	271.09445	[M+H]+	271.09439:8653 272.09906:711 273.10373:947		292558	366753	499865	447240	585214	533225
4.578	353.06390	[M+Na]+	353.06390:24371 354.06857:1819 355.07324:1201		326796	307360	300656	25363	15829	24167
4.579	269.11420	[M+Na]+	269.11420:7709 270.11886:658 271.12353:0		124392	187646	34940	613355	607967	346299
4.592	485.10556	[M+Na]+	485.10556:3747 486.11023:581 487.11490:0		48207	51012	46097	24933	32167	33658
4.610	209.11725	[M+H]+	209.11725:20891 210.12192:1810 211.12658:0		2492	7858	17121	323060	397924	416026
4.614	327.12109	[M+Na]+	327.12097:57069 328.12564:3593 329.13031:0		1230175	2269292	4999471	747410	538725	564993
4.617	211.14372	[M+H]+	211.14372:10829 212.14839:1003 213.15306:129		78130	139086	471992	969175	1010127	1037161
4.653	249.10965	[M+K]+	249.10965:9701 250.11432:1049 251.11899:5324		4976	11984	23624	241788	259626	271514
4.694	265.08438	[M+Na]+	265.08408:23098 266.08874:2165 267.09341:32474	69.07101:11 136.92844:22 163.07011:9 177.96562:7 183.02217:19 192.63716:5 196.87508:9 265.04761:10 265.08157:49 265.10425:31 265.13257:37 266.11902:12	22471	27832	35762	835653	945314	1043291
4.694	299.11649	[M+H]+	299.11636:4804 300.12103:1852 301.12570:668		0	0	0	257817	573143	328696
4.715	453.20856	[M+H]+	453.20856:4867 454.21322:745 455.21789:0		10061	21733	45378	31008	40464	45195
4.730	298.11017	[M+Na]+	298.11017:13681 299.11484:5328 300.11950:1622		7829	19958	21504	266740	365279	311064
4.749	109.06480	[M+H]+	109.06480:5904 110.06947:422 111.07414:5833		111487	216909	275491	153232	163897	256714
4.753	269.07898	[M+H]+	269.07898:28822 270.08365:1889 271.08831:8206		829212	1020913	2148513	198545	226259	201800
4.757	327.12155	[M+Na]+	327.12155:72357 328.12622:5721 329.13089:0	113.05296:13 188.97037:20 197.06485:5 239.06052:9 253.07574:28 273.00595:18 295.05652:12 327.12210:84 327.17831:16 328.08502:11	1230175	1261538	6731346	145252	165885	155154
4.769	207.04135	[M+H]+	207.04141:2760 208.04608:282 209.05075:5670		62761	64987	65959	32269	35851	45463
4.792	287.08969	[M+H]+	287.08994:39334 288.09460:3116 289.09927:1804		477849	640501	3442565	45715	16610	40401
4.792	299.09036	[M+H]+	299.09000:104161 300.09466:10409 301.09933:5699	215.06740:6 216.90138:7 225.04788:23 259.05032:23 277.06180:6 299.09048:122	2513106	3097516	3613740	12026	13409	10332
4.802	211.14401	[M+H]+	211.14401:18414 212.14868:1521 213.15335:186		76972	210058	472498	969175	217224	197858
4.830	251.12524	[M+H]+	251.12524:9536 252.12991:1272 253.13458:3608	63.02294:34 72.08100:151 77.03925:25 79.05505:81 84.07829:9 89.03857:463 107.04988:54 114.95517:7 117.03369:227 135.04373:154 145.02702:43 146.09685:8 163.03824:23 167.02512:10	44522	221940	198728	549793	650731	604794
4.850	267.09979	[M+Na]+	267.09991:47664 268.10458:3387 269.10925:6793	51.94052:11 59.05014:10 67.05644:21 68.04855:13 68.99009:18 118.92119:58 135.07411:15 136.92799:5 177.99217:9	352565	508237	623089	1871961	2113666	2274708
4.850	353.13651	[M+H]+	353.13675:20717 354.14142:2589 355.14608:4542	121.06501:6 197.02084:5 209.07597:16 239.06129:10 265.13821:6 295.12311:17 353.09616:44 353.13550:212 354.13953:12	171086	364401	873907	1307869	1631971	1612092
4.863	225.05234	[M+H]+	225.05234:6917 226.05701:536 227.06167:1067		140824	181783	171368	40151	46615	41741
4.879	209.05713	[M+H]+	209.05685:11871 210.06152:957 211.06619:0	56.96257:7 77.03599:9 95.03812:6 105.00150:5	357633	386679	383508	218522	246947	290230
4.881	393.15247	[M+H]+	393.15247:18254 394.15713:1811 395.16180:0		43650	98208	210239	105023	132464	122014
4.882	371.14447	[M+Na]+	371.14447:4410 372.14914:570 373.15381:583		25903	277209	333109	307601	458913	445453
4.886	111.07987	[M+H]+	111.07987:10961 112.08454:617 113.08921:0		171278	362081	439695	240746	290008	295293
4.907	327.12122	[M+Na]+	327.12122:58570 328.12588:4215 329.13055:0		1005655	1261538	378497	77913	94852	87325
4.913	193.08350	[M+H]+	193.08350:9476 194.08816:722 195.09283:773		83272	250693	229733	112034	137205	123259
4.921	269.11432	[M+H-H2O]+	269.11432:5935 270.11899:645 271.12365:0		9148	77858	82324	170581	202767	187250
4.921	311.12640	[M+Na]+	311.12640:68453 312.13107:5351 313.13574:0	174.90134:13 212.84901:27 311.14087:9	768907	907700	1437403	904599	1120909	1742752
4.923	139.07475	[M+H]+	139.07475:8480 140.07942:664 141.08409:507		117972	252386	303270	70680	78857	69013
4.938	119.04935	[M+H]+	119.04935:20555 120.05402:1478 121.05869:6651		0	0	493	349388	438575	415201
4.938	147.04457	[M+H]+	147.04436:57503 148.04903:3858 149.05369:300	55.05441:15 65.03791:25 91.05501:191 105.95267:23 119.04929:634 147.04427:897 147.11617:12	690	4197	6739	1185189	1328941	1296245
4.938	282.11392	[M+H]+	282.11392:406015 283.11859:53203 284.12326:15979	65.03798:13 91.05267:29 107.05108:37 119.04874:60 121.02863:7 136.07460:8 145.06662:51 147.04462:3587 148.04573:79 162.05156:15 170.12785:14 188.07062:14 282.11234:122 283.11102:13	47	7248	10444	8061647	9559488	9783009
4.938	322.10526	[M+Na]+	322.10492:33328 323.10959:0 324.11425:0		901	4481	10429	373206	445956	363064
4.938	338.08044	[M+H]+	338.08044:429811 339.08511:57877 340.08978:0	338.07385:35 339.12234:46	485	4606	5116	7164882	7604443	7533664
4.938	91.05467	[M+H]+	91.05467:16178 92.05934:1068 93.06401:496		27879	67220	82139	358329	424383	428806
4.951	339.12155	[M+H]+	339.12155:105691 340.12622:8283 341.13089:10111	81.07175:7 110.97676:9	1154804	3038041	1713894	3918507	4274501	4406301
4.967	309.11047	[M+Na]+	309.11047:41404 310.11514:3822 311.11981:87878	153.05641:12 161.99693:23	427506	724661	826626	2126083	2232862	2317560
4.979	251.06851	[M+Na]+	251.06851:2206 252.07318:391 253.07785:5775		3984	48230	43702	50798	55554	56707
4.988	295.15189	[M+K]+	295.15189:9808 296.15655:786 297.16122:361		75799	231066	240778	102235	130297	272220
5.023	284.12805	[M+H]+	284.12805:26007 285.13272:3899 286.13739:428	51.02442:5 79.05399:10 93.06861:16 103.05088:12 121.06461:177 147.04428:859 147.07797:19 148.04977:46 148.06256:6 149.04619:25 164.06659:26 202.01352:10 249.06537:17 284.09537:11 284.12869:243 285.11017:11	0	0	70	2318829	2745261	2869676
5.023	484.13666	[M+Na]+	484.13736:7116 485.14203:1394 486.14670:529		0	1610	907	81710	105530	95582
5.024	369.13199	[M+Na]+	369.13211:13497 370.13678:1802 371.14145:4425		321717	449792	1179672	855838	1048323	975467
5.026	311.09030	[M+Na]+	311.09030:58340 312.09497:4162 313.09964:9521	123.04019:8 174.89748:15 212.85410:19 253.08876:7 292.82050:8 311.08942:273 311.12857:54 312.08731:28	640220	800159	914348	343253	439323	406288
5.079	98.98483	[M+H]+	98.98483:126717 99.98949:0 100.99416:493		716106	2412797	5497625	4124077	4467835	4592135
5.080	269.11411	[M+H-H2O]+	269.11411:4936 270.11877:443 271.12344:0		84180	77858	17487	125795	118118	105686
5.082	273.09982	[M+H]+	273.09958:5659 274.10425:637 275.10891:0		102311	166629	238066	155844	189580	180020
5.143	265.08478	[M+Na]+	265.08377:7556 266.08844:610 267.09311:8140		233091	272153	338718	243839	272984	291292
5.145	397.16211	[M+Na]+	397.16211:9188 398.16678:1221 399.17144:0		143914	273344	422656	269980	374609	280962
5.181	295.09476	[M+H]+	295.09439:16668 296.09906:1619 297.10373:5100		429541	620385	936949	1854246	784553	2256351
5.185	497.23581	[M+H]+	497.23581:2247 498.24048:365 499.24514:0		5666	13311	25196	26517	34381	40791
5.206	212.85263	[M+H]+	212.85263:137623 213.85730:0 214.86197:0		2147492	1120909	577571	937185	1202017	979883
5.206	325.10541	[M+K]+	325.10541:10596 326.11008:1040 327.11474:44187		207388	264303	328079	380119	629934	500795
5.209	313.10538	[M+H]+	313.10474:9006 314.10940:724 315.11407:1722		186268	399372	302543	86916	118634	105017
5.243	383.14679	[M+Na]+	383.14642:6938 384.15109:691 385.15576:3324		195606	385606	558822	705951	859543	862181
5.245	255.12012	[M+Na]+	255.11987:7095 256.12454:689 257.12921:416	97.10102:9 101.01627:19 109.11213:6 123.03458:8 127.03069:10 136.93173:33 137.06201:7 151.00256:6 165.93401:14 181.05772:12 195.10201:14 197.08096:50 209.04443:11 237.07347:33 255.10301:55	11805	173441	213049	211438	196429	171176
5.250	339.12195	[M+H]+	339.12210:429940 340.12677:43385 341.13144:21819	281.07541:5 339.12146:549 340.12134:17	2929628	4432623	11399542	14123831	15604448	16677651
5.260	271.09454	[M+K]+	271.09436:13904 272.09903:1041 273.10370:1522		219539	292841	329760	301483	344710	371571
5.267	325.14185	[M+Na]+	325.14185:37554 326.14651:2869 327.15118:0	77.03954:9 123.04408:14 175.02177:30 254.17476:12 267.11859:8 325.10583:6 325.16229:28	66271	107192	142351	2092805	2452690	2421859
5.273	395.07455	[M+K]+	395.07391:6109 396.07858:733 397.08325:1056		13155	103295	119647	65024	77693	79098
5.274	327.12143	[M+Na]+	327.12115:56498 328.12582:4238 329.13049:0		805785	1036181	1312930	225719	229699	243637
5.275	283.11160	[M+Na]+	283.11160:5733 284.11627:0 285.12094:0	55.01825:5 81.07192:5 143.08502:15	0	20009	14366	178353	244730	182147
5.279	307.09412	[M+Na]+	307.09467:5188 308.09933:654 309.10400:21544	132.13054:12 136.93166:45 145.02611:24 177.04805:14 185.04427:156 220.91690:10 248.08313:8 248.98428:20 249.06839:13 289.06143:18 307.07907:202 307.18292:26	29126	87944	229853	234418	323445	289971
5.286	299.09000	[M+H]+	299.09000:77374 300.09466:7540 301.09933:5214	118.91590:6 121.02631:12 149.01718:13	529202	721707	853060	67403	81278	83569
5.286	323.14612	[M+H]+	323.14655:22793 324.15121:2139 325.15588:0		77588	332324	686937	205514	187041	244201
5.309	314.13892	[M+H]+	314.13864:4598 315.14331:1016 316.14798:0		0	1070	3939	87644	129198	116205
5.328	287.08981	[M+H]+	287.08981:38961 288.09448:2397 289.09915:0		367466	496276	637775	1919	928	4383
5.338	299.12305	[M+K]+	299.12384:2720 300.12851:351 301.13318:0		15186	35980	48527	142628	77619	67866
5.345	514.14758	[M+K]+	514.14667:4779 515.15134:842 516.15600:346		0	8	1498	75288	93336	87927
5.353	381.13052	[M+Na]+	381.13052:3762 382.13519:594 383.13986:13054		106208	159573	206600	336338	389886	389079
5.361	245.12834	[M+H]+	245.12878:9757 246.13345:1147 247.13812:179		68780	153678	213556	125052	149567	147744
5.403	395.07404	[M+K]+	395.07394:8685 396.07861:985 397.08328:717		78278	103295	119418	65024	26045	79098
5.414	385.16226	[M+Na]+	385.16226:6468 386.16693:805 387.17160:0		57491	89073	157859	335780	812172	441256
5.415	397.16296	[M+Na]+	397.16321:31124 398.16788:3304 399.17254:0	197.01692:9 225.05064:22 229.16229:11 309.14374:17 354.12665:5 397.12671:80 397.16293:389 398.12753:14 398.17300:12	132883	278922	387843	892057	1198622	1125881
5.435	437.17776	[M+H]+	437.17776:5474 438.18243:818 439.18710:0		3105	34361	80940	39887	53165	52231
5.466	113.06025	[M+H]+	113.06013:38433 114.06480:1782 115.06946:294		454376	878457	1257552	1245101	1813497	2027855
5.466	343.11603	[M+H]+	343.11563:13751 344.12030:1406 345.12497:4141		162829	248301	438986	22527	35899	29144
5.468	383.11023	[M+Na]+	383.11023:4007 384.11490:645 385.11956:3548		5429	58861	42856	62335	99341	64364
5.475	357.13144	[M+H]+	357.13095:20703 358.13562:1926 359.14029:1459		299930	1129739	593390	397606	509478	451865
5.481	311.14267	[M+H]+	311.14267:16324 312.14734:1526 313.15201:0	123.04766:21 138.07413:11 139.01553:21 174.89722:11 179.06203:13 211.07506:20 212.84877:35 213.05704:9 253.08003:47 270.03696:16 311.09140:211 311.12543:132 312.12271:8	0	172972	213533	0	0	0
5.490	355.11664	[M+H]+	355.11664:31254 356.12131:2927 357.12597:28307		114586	1367258	2908306	1336772	785880	662394
5.499	157.16998	[M+H]+	157.16998:10401 158.17465:1048 159.17932:0		0	0	2091	194130	219778	222140
5.508	212.85217	[M+H]+	212.85217:37764 213.85684:0 214.86151:0		2447152	798301	1966611	1186293	1539809	1320582
5.513	327.12204	[M+H]+	327.12204:227236 328.12671:19586 329.13138:0	97.00370:9 153.02898:9 183.04295:10 253.07770:22 269.07773:9 327.12192:109 328.12323:10	1765776	2754446	6173301	674864	793203	757286
5.546	267.10016	[M+Na]+	267.09976:45691 268.10443:3543 269.10910:2309	136.93143:5 209.06006:11 267.07330:5 267.09830:126 267.15762:15	25432	386241	535994	790237	893531	860961
5.574	367.15289	[M+H]+	367.15289:101111 368.15756:9518 369.16223:0	309.10864:27 331.04095:8 332.94867:5 367.11349:47 367.15131:404 367.70584:8 368.12570:16 368.14706:27	231435	847523	940490	3902102	4599441	4251823
5.577	293.07922	[M+Na]+	293.07916:34640 294.08383:2966 295.08850:18527	78.95310:10 195.06432:10 234.90640:6 235.09767:22 251.88622:7 275.20691:12 293.07736:152 293.13654:58 294.14444:6	249414	416044	568029	1362473	1560758	1564302
5.587	325.10632	[M+Na]+	325.10632:66836 326.11099:5027 327.11566:12458	97.07689:6	237953	479143	616332	1192641	1428489	1437653
5.622	294.08163	[M+H]+	294.08163:2417 295.08630:12316 296.09097:1086		15692	34297	51529	88372	117852	91455
5.633	182.18988	[M+H]+	182.18988:2363 183.19455:316 184.19922:5808		1930	13847	29074	64615	81103	82587
5.649	251.12517	[M+H]+	251.12517:7166 252.12984:716 253.13450:683		40938	130277	138357	100832	109753	112229
5.649	309.11075	[M+Na]+	309.11075:17606 310.11542:1542 311.12008:0		129674	237333	562709	684805	917791	839964
5.658	293.07895	[M+Na]+	293.07886:23084 294.08353:1766 295.08819:9782		279877	352293	564060	1362473	1560758	1472876
5.676	338.08011	[M+H]+	338.08011:124509 339.08478:15277 340.08944:4561	96.08827:6	0	0	0	2089302	2422652	2298127
5.676	91.05483	[M+H]+	91.05483:11167 92.05950:625 93.06417:158		6272	20515	27500	231405	230771	265160
5.682	267.09979	[M+H]+	267.09979:34288 268.10446:2564 269.10913:0		244280	386241	528336	792653	307433	860961
5.703	322.10443	[M+Na]+	322.10443:18236 323.10910:0 324.11377:0		1333	3539	1442	350677	320697	349828
5.704	119.04937	[M+H]+	119.04937:13402 120.05404:926 121.05871:10034		0	0	600	257525	286099	286675
5.704	147.04456	[M+H]+	147.04446:40461 148.04913:2689 149.05380:154	65.04088:27 75.02227:10 77.03949:14 91.05370:206 119.04897:586 147.04430:702 147.07397:12	0	1203	353	735729	718227	824558
5.704	282.11417	[M+H]+	282.11417:330386 283.11883:43651 284.12350:13624	65.03804:28 91.05323:47 110.58227:7 119.04889:117 136.07890:10 145.06439:44 147.04488:2832 148.04605:47 162.05463:7 188.07336:25 282.11066:119 283.09357:6	348	3616	3286	6120762	6002844	7035073
5.707	279.09982	[M+H]+	279.09982:5164 280.10449:569 281.10916:5600		11273	11271	28446	286168	382635	386276
5.749	297.07465	[M+Na]+	297.07318:5277 298.07785:592 299.08252:2208		77570	114456	170494	75425	18964	86853
5.755	98.98487	[M+H]+	98.98487:131455 99.98954:111 100.99421:609		692081	2535905	2422066	949100	1070679	1185397
5.759	341.13608	[M+H]+	341.13620:16114 342.14087:1569 343.14554:0		264520	443970	224194	99380	144678	129367
5.782	287.08978	[M+H]+	287.08978:36204 288.09445:2385 289.09912:0		126943	213411	299088	562	1458	426
5.791	367.15250	[M+H]+	367.15146:8483 368.15613:1085 369.16079:0		158644	121263	801206	444642	757384	754734
5.803	337.10519	[M+H]+	337.10489:6457 338.10956:0 339.11422:26338		59239	122535	36789	533544	583768	560026
5.819	277.02396	[M+K]+	277.02396:3021 278.02862:345 279.03329:558		2096	29998	58719	33325	38129	33330
5.819	341.10101	[M+Na]+	341.10101:9733 342.10568:972 343.11035:19098		13827	150554	177837	16404	6365	48881
5.841	253.08386	[M+H]+	253.08386:14913 254.08853:1404 255.09320:0	55.05417:9 72.07962:11 72.93958:6 118.91942:48 136.93228:14	73982	95479	120325	177553	212428	200549
5.848	223.09375	[M+H]+	223.09375:2453 224.09842:368 225.10309:832		10946	30384	37209	23115	23641	21881
5.850	373.12402	[M+H]+	373.12402:5092 374.12869:659 375.13336:720		59969	95554	137559	7377	18439	3563
5.850	385.16101	[M+Na]+	385.16101:5769 386.16568:688 387.17035:0		106566	215491	80343	55100	86676	78713
5.857	212.85237	[M+H]+	212.85237:116538 213.85704:0 214.86171:0		4051619	190578	452203	1215096	1785521	1595277
5.857	713.63867	[M+H]+	713.63867:3092 714.64334:1135 715.64801:215		27227	4301	0	0	0	0
5.864	381.13181	[M+Na]+	381.13132:5992 382.13598:876 383.14065:7807		36119	17690	39773	136592	404124	360189
5.866	351.12027	[M+Na]+	351.12027:5639 352.12494:753 353.12961:18715		26968	34527	32856	404500	582189	446824
5.876	345.12985	[M+H]+	345.12985:4924 346.13452:457 347.13919:0		74050	132876	122984	12315	19882	12471
5.883	353.13651	[M+H]+	353.13657:14247 354.14123:1696 355.14590:6514	121.06501:6 197.02084:5 209.07597:16 239.06129:10 265.13821:6 295.12311:17 353.09616:44 353.13550:212 354.13953:12	70615	34096	76588	929117	629366	749739
5.890	239.06810	[M+H]+	239.06776:4136 240.07243:310 241.07710:439		54229	79822	108199	115030	142819	117594
5.894	214.85007	[M+H]+	214.85007:15511 215.85473:0 216.85940:0		542204	44799	63642	860750	262169	218573
5.894	355.11569	[M+H]+	355.11569:13462 356.12036:1187 357.12503:9207		336538	153387	699523	78972	102832	102490
5.912	265.08368	[M+Na]+	265.08380:14387 266.08847:1503 267.09314:5592	69.07101:11 136.92844:22 163.07011:9 177.96562:7 183.02217:19 192.63716:5 196.87508:9 265.04761:10 265.08157:49 265.10425:31 265.13257:37 266.11902:12	60532	97006	203473	353988	396117	391765
5.917	605.12592	[M+H]+	605.12592:3580 606.13058:618 607.13525:322		29823	29312	25474	1170	2084	1749
5.920	323.08902	[M+Na]+	323.08902:3548 324.09369:586 325.09836:10435		43129	46533	123162	176022	184990	217248
5.924	399.14096	[M+Na]+	399.14096:2330 400.14563:381 401.15030:2704		70328	132602	197111	15120	82943	46298
5.926	411.14297	[M+Na]+	411.14297:7502 412.14764:1130 413.15231:3477		53774	61801	59178	805396	949838	970875
5.927	269.07886	[M+H]+	269.07819:7246 270.08285:598 271.08752:628		140982	209963	376064	100257	131678	141375
5.942	395.14758	[M+Na]+	395.14758:6852 396.15225:775 397.15692:11486		26118	67290	51815	348365	477017	431340
5.955	369.13306	[M+Na]+	369.13290:5471 370.13757:675 371.14224:1949		32325	33711	249307	110954	164963	216794
5.957	307.09448	[M+Na]+	307.09442:3908 308.09909:505 309.10376:6019		27903	44578	126337	190763	221597	212709
5.961	481.20514	[M+K]+	481.20514:3709 482.20981:582 483.21447:0		5091	12759	41590	25869	33923	25465
5.964	289.14151	[M+Na]+	289.14096:3011 290.14563:276 291.15030:0		8880	7145	76474	127815	162639	144459
5.968	323.12604	[M+H]+	323.12604:17156 324.13071:1732 325.13537:7014		52721	19777	230361	975434	1058810	1130727
5.973	341.09961	[M+Na]+	341.09961:5173 342.10428:476 343.10894:7172		90900	150554	30883	10565	30050	12596
5.981	295.09470	[M+H]+	295.09470:39490 296.09936:3071 297.10403:3770	196.87743:17 276.85373:11 295.09299:141 295.14764:34 296.12180:7	102093	209687	622367	779230	2018439	1952213
5.985	283.09430	[M+H]+	283.09430:3540 284.09897:437 285.10363:1087	55.01559:10 55.05430:7 67.05208:7 77.03911:50 91.05392:80 92.05731:34 93.06831:15 119.04861:63 120.05275:51 121.06490:28 128.06117:8 147.04420:24 148.95706:10	158141	42545	85478	157800	177898	152236
5.991	383.14734	[M+Na]+	383.14667:4813 384.15134:616 385.15600:3635		125788	262955	481021	202822	88600	86836
5.994	413.15759	[M+Na]+	413.15759:10663 414.16226:1255 415.16693:2573		108050	142994	250874	73002	39743	121040
6.011	401.15698	[M+Na]+	401.15698:8297 402.16165:842 403.16632:1230		78339	106545	229760	17109	9737	25665
6.039	98.98458	[M+H]+	98.98458:52932 99.98925:0 100.99392:272		743932	267147	219298	91184	112601	130915
6.045	174.89616	[M+H]+	174.89616:10938 175.90083:0 176.90550:0		63677	46030	184683	452449	489404	489750
6.047	188.97168	[M+H]+	188.97168:1906 189.97635:149 190.98102:0		2533	13835	30551	52269	75895	51499
6.058	198.95549	[M+H]+	198.95549:3960 199.96016:163 200.96483:0		10229	31918	65041	106855	157791	133217
6.059	196.87851	[M+H]+	196.87851:34450 197.88318:0 198.88785:0		67474	333692	891258	924121	980852	854745
6.065	212.85307	[M+H]+	212.85307:155002 213.85774:135 214.86241:0		826331	1513333	3995124	8792520	9782393	10053611
6.071	348.78436	[M+H]+	348.78436:3164 349.78903:0 350.79370:0		14297	22422	57088	178989	197818	158249
6.072	214.85075	[M+H]+	214.85075:21243 215.85542:0 216.86009:0		113284	202164	534552	1279110	1438291	695346
6.096	484.71652	[M+H]+	484.71652:1674 485.72119:0 486.72586:0		16078	19600	17313	51969	65179	129831
6.105	198.87598	[M+H]+	198.87598:2813 199.88064:0 200.88531:0		8017	31178	83096	52936	107530	91922
6.120	332.81018	[M+H]+	332.81018:2173 333.81485:0 334.81952:0		8390	18295	66284	84542	282842	88571
6.204	547.15808	[M+Na]+	547.15808:2520 548.16275:646 549.16742:320		0	0	0	25999	28281	26269
6.209	185.20938	[M+H]+	185.20938:8190 186.21405:351434 187.21872:26175		318178	369443	82185	44272	58451	43099
6.232	295.09485	[M+Na]+	295.09485:37019 296.09952:2976 297.10418:2561		12029	327789	972946	945275	322468	262339
6.262	95.04928	[M+H]+	95.04943:23620 96.05410:1112 97.05877:423	51.02248:96 52.03069:17 63.01994:6 65.03834:5	142491	771551	154138	1320664	1272215	1413251
6.263	218.21172	[M+H]+	218.21172:12272 219.21638:1053 220.22105:0		2205	11151	22291	830856	900846	965708
6.302	397.16251	[M+Na]+	397.16251:12266 398.16717:1666 399.17184:0	69.06999:16 114.09164:15 163.03925:11	5258	46402	239460	414424	442986	452573
6.337	581.53821	[M+H]+	581.53821:8917 582.54288:2125 583.54754:253		289716	165919	6166	0	0	0
6.338	595.61304	[M+H]+	595.61304:5185 596.61770:1658 597.62237:250		178119	52754	315	0	0	0
6.342	345.13086	[M+Na]+	345.13086:8867 346.13553:924 347.14019:0		3242	38611	181618	1431	1801	1755
6.353	573.19617	[M+Na]+	573.19495:13414 574.19961:2411 575.20428:908		0	0	0	135370	145512	144759
6.376	113.06030	[M+H]+	113.06017:49702 114.06484:2290 115.06951:0	55.01863:16 65.03893:24	868893	1469011	1995956	2476875	1773712	2289998
6.394	95.04939	[M+H]+	95.04939:27903 96.05406:1360 97.05873:351		455398	771551	978520	1320664	225772	1413251
6.403	717.46649	[M+H]+	717.46649:2909 718.47116:808 719.47583:241		4953	3771	83936	101364	122249	119609
6.419	123.04391	[M+H]+	123.04391:3289 124.04857:243 125.05324:412		54868	90545	142239	171500	197469	195693
6.422	605.60071	[M+H]+	605.60071:247244 606.60538:81977 607.61004:7021	57.07029:34 58.06530:33 72.08087:5 86.09948:6 100.11158:53 130.15903:13 142.15868:209 143.16412:33 184.20859:19 186.22231:115 242.28551:5423 242.35837:13 243.28706:241	13299480	3793123	9206	206	215	0
6.462	657.24493	[M+Na]+	657.24530:4284 658.24997:1120 659.25464:251		22709	46164	54987	59001	57623	53644
6.464	98.98466	[M+H]+	98.98466:99753 99.98933:109 100.99399:524		1231784	2473689	3123323	1805494	1790379	1932848
6.479	830.55096	[M+H]+	830.55096:6181 831.55563:2262 832.56030:695		527	5348	104464	184075	228204	208804
6.506	371.10931	[M+Na]+	371.10931:7700 372.11398:997 373.11865:3547		36364	193835	291234	128839	109034	106792
6.518	275.06812	[M+Na]+	275.06812:3052 276.07278:395 277.07745:1010		0	516	2072	65069	62405	71137
6.547	281.07886	[M+Na]+	281.07886:3489 282.08353:362 283.08819:13737		5459	44719	86458	15685	62045	14972
6.547	329.13528	[M+H]+	329.13528:3738 330.13995:523 331.14462:0		4366	40019	81158	10904	13722	17684
6.548	357.13098	[M+H]+	357.13098:20657 358.13565:1796 359.14032:1581		30111	155998	657399	7609	9003	24297
6.564	313.10529	[M+H]+	313.10529:5373 314.10995:640 315.11462:1438		66258	85390	131596	4790	20445	20441
6.575	290.09729	[M+Na]+	290.09729:2797 291.10196:616 292.10663:128		21870	81720	100761	45295	21413	29858
6.584	695.19873	[M+H]+	695.19873:2406 696.20340:629 697.20807:191		28905	4902	27899	3331	3291	3002
6.595	341.13550	[M+H]+	341.13550:14529 342.14017:1336 343.14483:0		20292	190682	365632	123121	123835	97599
6.600	295.09406	[M+H]+	295.09406:6037 296.09872:672 297.10339:741		191953	49078	72640	55954	47805	52691
6.609	267.06339	[M+Na]+	267.06317:3403 268.06784:301 269.07251:3751		12312	87937	160893	46484	47415	45829
6.624	123.08055	[M+H]+	123.08055:7436 124.08522:562 125.08989:429		36139	151989	249659	70076	64172	89291
6.633	177.95766	[M+H]+	177.95766:8171 178.96232:138 179.96699:231		194575	284263	362077	62022	125050	106254
6.642	218.98384	[M+H]+	218.98384:2872 219.98851:0 220.99318:0		20889	94760	122295	70140	74653	39880
6.642	325.10580	[M+K]+	325.10580:11714 326.11047:1262 327.11514:17628		23423	156506	359853	49087	55227	49278
6.658	267.11899	[M+H]+	267.11899:2283 268.12366:0 269.12832:583		1491	29164	36027	0	0	0
6.658	299.08887	[M+H]+	299.08887:3983 300.09353:0 301.09820:1180		58210	73533	127369	4011	7147	10007
6.658	399.14230	[M+Na]+	399.14230:6803 400.14697:879 401.15164:7988		15381	32682	116703	12465	29481	26228
6.675	383.14716	[M+Na]+	383.14716:15748 384.15182:1747 385.15649:8419		31160	181001	395823	39828	155749	140442
6.706	353.13635	[M+H]+	353.13635:10158 354.14102:1160 355.14569:0		142620	126098	275203	69610	245347	245836
6.738	196.87779	[M+H]+	196.87779:12147 197.88246:0 198.88713:0		420142	430972	458624	16593	15207	16154
6.741	341.10016	[M+Na]+	341.10016:8046 342.10483:850 343.10949:9635		113304	135028	249693	21373	50443	51984
6.742	212.85239	[M+H]+	212.85239:109617 213.85705:101 214.86172:0		5884876	1683138	1721111	51808	48260	43417
6.774	619.17810	[M+Na]+	619.17810:8366 620.18277:1551 621.18744:0		47400	49728	58373	769	1445	1101
6.783	214.85014	[M+H]+	214.85014:13971 215.85481:0 216.85948:0		594961	238925	211923	7701	7736	4857
6.791	218.21219	[M+H]+	218.21219:67705 219.21686:4956 220.22152:322		253514	442663	951219	128359	117376	124333
6.795	283.09451	[M+H]+	283.09406:12434 284.09872:992 285.10339:914		280700	335923	621937	10430	10716	10151
6.813	174.89581	[M+H]+	174.89581:10989 175.90048:0 176.90515:0		617875	370593	392993	16983	14802	15885
6.819	446.75998	[M+H]+	446.75998:5859 447.76465:0 448.76931:0		301069	78116	27468	636	743	631
6.825	543.18347	[M+Na]+	543.18359:2343 544.18826:486 545.19293:260		0	182	267	26084	28964	25872
6.850	310.82822	[M+H]+	310.82822:5379 311.83288:0 312.83755:0		304283	132093	113254	1912	1590	1452
6.850	357.13043	[M+H]+	357.13043:6596 358.13510:779 359.13977:924		240758	212120	80674	5987	7151	6034
6.867	300.12296	[M+H]+	300.12296:3907 301.12762:726 302.13229:151		349	1245	4822	55780	60623	58168
6.930	355.11670	[M+H]+	355.11670:31472 356.12137:2801 357.12603:10560		455435	788533	987776	21035	24842	23577
6.940	323.12625	[M+H]+	323.12567:8269 324.13034:855 325.13501:1344		211714	248801	425816	324655	341299	325421
6.975	345.12997	[M+H]+	345.12997:7187 346.13464:776 347.13931:498		81869	98569	131809	2050	1224	758
6.985	385.16180	[M+Na]+	385.16180:6633 386.16647:902 387.17114:0		245413	287093	374155	13647	15464	15142
6.997	267.09885	[M+H]+	267.09885:3399 268.10351:449 269.10818:401		90858	100083	179329	12098	13964	13299
7.016	174.18544	[M+NH4]+	174.18532:2987 175.18999:338 176.19465:0		5216	10157	14427	52813	48704	50049
7.030	340.25754	[M+H]+	340.25754:4201 341.26221:417 342.26687:0		12317	24084	34399	27323	28070	28181
7.037	679.50616	[M+H]+	679.50616:2410 680.51083:749 681.51550:196		8487	12747	16002	16756	18658	16880
7.040	413.15741	[M+Na]+	413.15741:7745 414.16208:917 415.16675:1630		408753	405322	400469	23826	24145	28570
7.042	369.13147	[M+Na]+	369.13147:7045 370.13614:844 371.14081:1763		178692	239690	65323	12552	15584	13180
7.045	218.21251	[M+H]+	218.21251:166803 219.21718:12273 220.22184:583	58.06787:16 68.04850:20 70.06570:61 88.07638:72 102.09272:22 106.08530:51 136.93617:8 174.18997:7 218.21155:1442 219.21820:39	253514	321607	619204	1489740	1578548	1710062
7.049	717.46918	[M+H]+	717.46918:44561 718.47384:11870 719.47851:2972	275.06268:8 284.07764:15 717.46869:4171 717.83838:7 717.92200:6 717.95020:5 718.09003:9 718.26471:7 718.46924:362 718.57483:6 718.93854:6	101135	85891	133192	221623	250868	264747
7.067	341.10114	[M+Na]+	341.09976:6886 342.10443:656 343.10910:11334		120420	119664	225742	9127	5483	5918
7.077	343.11401	[M+H]+	343.11548:11334 344.12015:1259 345.12481:3158		374639	244442	331941	6408	1915	1040
7.162	245.11516	[M+H]+	245.11516:2773 246.11983:325 247.12449:0		2750	24347	36738	31734	35852	35509
7.188	621.59314	[M+H]+	621.59314:29369 622.59781:7957 623.60248:981		918453	750158	166690	0	0	0
7.189	535.75024	[M+H]+	535.75024:3017 536.75491:978 537.75958:189		0	0	0	24232	24426	25424
7.192	401.15689	[M+Na]+	401.15689:10040 402.16156:998 403.16623:0		35734	221632	278530	137	1370	1198
7.209	329.10052	[M+Na]+	329.10052:5933 330.10519:583 331.10986:609		12506	69467	156403	0	269	54
7.226	325.10602	[M+K]+	325.10602:8173 326.11069:899 327.11535:13920		69356	103457	181143	11629	11201	11950
7.234	353.09985	[M+H]+	353.10062:4291 354.10528:470 355.10995:1226		128580	127169	202137	78003	99155	93033
7.236	322.08398	[M+K]+	322.08398:6991 323.08865:1731 324.09332:573		0	0	0	88899	102978	93114
7.248	218.21181	[M+H]+	218.21181:19592 219.21648:1794 220.22114:0		229166	6447	5377	9980	9917	10178
7.258	284.12878	[M+H]+	284.12878:32764 285.13345:3946 286.13812:412	77.03939:34 91.05251:21 93.07175:21 103.05524:20 121.06441:268 122.07008:8 147.04437:1215 148.04562:55 164.06694:11 181.05559:7 284.12766:251	262	54	434	390945	423458	439161
7.285	262.23752	[M+H]+	262.23752:18810 263.24219:2065 264.24685:225		26324	206541	340574	302702	301201	326563
7.318	234.20650	[M+H]+	234.20650:3214 235.21116:369 236.21583:0		5331	39999	52864	1042	1918	1601
7.325	186.22260	[M+H]+	186.22260:517149 187.22726:41396 188.23193:1322	55.05478:14 57.07040:84	13429481	12154222	17987395	6397252	5332160	4525087
7.327	383.14676	[M+Na]+	383.14676:8985 384.15143:886 385.15609:4134		310081	297651	98486	10073	14715	8881
7.350	255.09926	[M+Na]+	255.09926:6774 256.10393:739 257.10859:0		77396	93976	132096	1084	1015	1997
7.380	269.07883	[M+H]+	269.07828:12441 270.08295:905 271.08761:660		236649	215267	376486	475	606	315
7.410	369.13171	[M+Na]+	369.13171:12996 370.13638:1335 371.14105:2647		29576	291559	380327	6261	7418	6498
7.419	262.23840	[M+H]+	262.23840:23501 263.24307:2526 264.24774:233		152317	99799	166843	302702	301201	326563
7.428	258.27963	[M+H]+	258.27963:5587 259.28430:900 260.28897:117		137508	116033	67855	132088	139095	168330
7.451	411.14151	[M+Na]+	411.14151:5680 412.14618:717 413.15085:4966		101739	106889	96509	89429	95934	88758
7.497	253.08432	[M+H]+	253.08368:12350 254.08835:1152 255.09301:1286		267006	389695	422520	4340	4646	3738
7.535	396.80142	[M+H]+	396.80142:11726 397.80609:1065 398.81076:0		33011	66068	86548	44984	42192	45232
7.535	830.55206	[M+H]+	830.55206:57865 831.55673:18853 832.56140:4475	814.89478:7 830.55249:3446 830.66925:10 831.16107:8 831.55286:391	189816	202626	378764	280013	312746	348934
7.536	792.59460	[M+H]+	792.59460:3617 793.59927:1264 794.60394:251		8968	19242	24205	16358	16521	17982
7.536	814.57599	[M+H]+	814.57599:5764 815.58066:1888 816.58532:413		6553	25149	37455	19375	20007	18775
7.570	281.11526	[M+Na]+	281.11487:3121 282.11954:409 283.12420:0		3780	67	3632	65361	66883	75793
7.572	369.13138	[M+Na]+	369.13138:8917 370.13605:917 371.14071:1511		224644	291559	65900	4972	4845	4158
7.574	415.77896	[M+H]+	415.77896:5503 416.78363:1044 417.78830:0		28435	31047	41757	13917	13151	15878
7.624	327.12149	[M+Na]+	327.12070:20097 328.12536:1669 329.13003:0		398739	326575	494820	5918	11868	2184
7.634	245.04250	[M+Na]+	245.04179:5466 246.04646:352 247.05113:0		81604	92563	111783	0	0	0
7.651	262.23792	[M+H]+	262.23792:7786 263.24258:919 264.24725:103		82776	99799	2499	3886	709	972
7.696	258.27911	[M+H]+	258.27911:8595 259.28378:1115 260.28845:0		171972	18269	10627	12921	11636	11814
7.697	311.12637	[M+Na]+	311.12619:17955 312.13086:1537 313.13553:0		483552	377120	634341	18607	13104	10160
7.718	385.19601	[M+Na]+	385.19696:3973 386.20163:485 387.20630:0		39023	35136	54773	1921	1975	2474
7.741	237.10983	[M+H]+	237.10983:4245 238.11450:508 239.11917:333		7264	66115	106156	481	640	123
7.791	278.23257	[M+H]+	278.23257:1970 279.23724:258 280.24191:0		17975	14109	21297	10722	13367	12150
7.797	306.26355	[M+H]+	306.26355:2303 307.26822:381 308.27289:0		7452	16206	52926	26511	29518	31083
7.806	253.08449	[M+H]+	253.08389:34158 254.08856:2215 255.09323:0		375345	409411	544858	1561	253	984
7.871	269.07870	[M+H]+	269.07852:6405 270.08319:562 271.08786:339		77572	168230	135429	0	0	0
7.890	453.34369	[M+K]+	453.34451:3164 454.34918:481 455.35385:0		12654	37337	39575	29125	26337	30640
7.892	283.09384	[M+H]+	283.09384:4416 284.09851:388 285.10318:437		38602	102698	64521	2295	4536	2824
7.897	387.08441	[M+H]+	387.08441:12440 388.08908:1619 389.09375:689		77147	102503	107256	3313	3796	3729
7.915	343.11499	[M+H]+	343.11499:17974 344.11966:1641 345.12433:917		130122	398217	351648	0	212	581
7.917	943.63635	[M+H]+	943.63635:16875 944.64102:6769 945.64569:1791	342.58929:8 943.63531:923 943.74536:7 944.63159:96 944.85852:8 945.67133:9 948.44397:5	16586	69201	85249	71913	76702	92698
7.921	284.12827	[M+H]+	284.12881:16891 285.13348:2115 286.13815:263	51.02205:5 65.03800:52 77.03914:179 89.03878:8 91.05462:504 93.06992:106 94.07262:19 95.05106:15 103.05485:187 105.05046:8 119.04882:238 121.06487:127 125.02354:11 147.04459:101	0	1100	1314	152679	153094	179745
7.939	472.32034	[M+H]+	472.32034:3523 473.32501:629 474.32968:0		15222	35572	36725	11595	12697	12628
7.939	491.29858	[M+H]+	491.29904:2526 492.30371:738 493.30838:0		17294	23302	20552	4320	3971	5186
7.968	311.12613	[M+Na]+	311.12595:10871 312.13061:1281 313.13528:0		34454	149645	129989	2635	4232	2835
7.990	355.11633	[M+H]+	355.11633:55972 356.12100:4244 357.12567:4135		304927	869243	1147174	9757	9675	10462
8.057	397.16180	[M+Na]+	397.16180:5676 398.16647:721 399.17114:1340		10459	189315	41847	2429	8824	8759
8.063	340.05713	[M+H]+	340.05713:2088 341.06180:373 342.06646:0		647	29463	36296	4088	4773	4799
8.086	519.53827	[M+H]+	519.53827:19970 520.54294:4074 521.54760:0		63876	571027	109146	3	0	0
8.130	605.59888	[M+H]+	605.59888:53193 606.60354:13869 607.60821:1300		2036129	77940	41662	0	0	0
8.131	327.12103	[M+Na]+	327.12076:13041 328.12543:1277 329.13009:807		13569	254232	352467	1489	933	1288
8.145	123.08056	[M+H]+	123.08056:7962 124.08523:747 125.08989:248		28003	171136	162083	51866	53728	62497
8.255	246.24245	[M+H]+	246.24245:3051 247.24711:371 248.25178:0		33231	2964	14792	447	1989	1929
8.292	339.12088	[M+Na]+	339.12088:32244 340.12555:2875 341.13022:4624		10428	182876	592501	9061	14958	7988
8.360	605.59839	[M+H]+	605.59839:20410 606.60306:5756 607.60772:835		201524	871008	10957	0	0	0
8.438	530.57098	[M+H]+	530.57098:15430 531.57565:1179 532.58032:138		423770	44829	5474	0	0	0
8.449	397.16269	[M+Na]+	397.16269:8638 398.16736:1075 399.17202:0		1796	8491	168583	4106	5794	3673
8.454	243.28947	[M+H]+	243.28947:5372313 244.29414:433574 245.29881:11110		188451823	187312657	52866027	10282535	8738721	8519678
8.470	246.24265	[M+H]+	246.24265:5221 247.24731:707 248.25198:112		3987	56858	10855	2929	8937	11734
8.525	327.12158	[M+Na]+	327.12158:17231 328.12625:1568 329.13092:995		13127	9375	315978	1759	1550	1355
8.525	343.11664	[M+H]+	343.11664:26680 344.12131:2323 345.12597:0		16910	10266	458308	0	0	0
8.527	184.20662	[M+H]+	184.20662:155352 185.21129:11139 186.21595:397820		2749763	5558285	894432	782986	1121710	122473
8.527	242.28706	[M+H]+	242.28706:18071910 243.29173:4752389 244.29640:382641	57.07029:142 58.06509:148 74.09538:31 100.11304:395 128.14270:19 130.15865:86 142.15923:1840 184.20589:272 185.20712:21 186.22195:717 242.28551:47958 242.54295:9 242.56674:26 242.63992:21 242.68430:28 242.70959:21 242.77454:13 242.80901:11 242.83508:13 242.86073:15 242.90015:18 242.94749:8 242.96555:7 243.15416:5 243.23096:9 243.28999:1541 243.34219:11 243.37560:12 243.55115:5	296110237	292111006	274701440	62728177	55949119	229575705
8.542	309.10971	[M+Na]+	309.10971:5844 310.11438:909 311.11905:3569		5578	2097	204843	27084	29503	32161
8.542	339.12131	[M+Na]+	339.12131:46446 340.12598:3665 341.13064:3669		10428	15003	568637	11104	3495	7905
8.542	383.14725	[M+Na]+	383.14725:17911 384.15192:1858 385.15658:3581		15386	7218	495928	10899	9190	13484
8.558	269.07849	[M+H]+	269.07849:6147 270.08316:631 271.08783:519		7377	4070	128877	0	0	0
8.616	98.98470	[M+H]+	98.98470:9983 99.98937:0 100.99404:0		34308	12328	578171	258640	182823	291868
8.635	279.09970	[M+H]+	279.09970:2976 280.10437:382 281.10904:442		549	3434	57010	12739	14534	19193
8.801	529.56799	[M+H]+	529.56799:46401 530.57266:9497 531.57733:1013		293236	1169109	18023	0	0	0
8.829	184.20723	[M+H]+	184.20723:157484 185.21190:11001 186.21657:373020		1406060	4248932	633007	290755	294401	282737
8.829	244.29297	[M+H]+	244.29297:388329 245.29764:9821 246.30230:247		3381654	10435304	1704081	1144513	1204248	628476
8.947	327.12048	[M+Na]+	327.12048:7740 328.12515:845 329.12982:555		4456	22760	138505	0	133	0
8.954	246.24313	[M+H]+	246.24313:13477 247.24780:1743 248.25247:124		54299	81737	150716	2457	4123	1195
8.997	290.26947	[M+H]+	290.26947:3317 291.27414:469 292.27881:0		1524	3073	29045	4438	314	2096
9.013	184.20663	[M+H]+	184.20663:181518 185.21130:12141 186.21597:463601		4233522	955523	4081014	61641	294401	282737
9.027	605.59741	[M+H]+	605.59741:6191 606.60208:1917 607.60675:332		79735	71129	278802	0	0	0
9.081	155.07040	[M+H]+	155.07040:7645 156.07507:558 157.07974:0		0	0	1585	257110	362416	210047
9.136	187.22536	[M+H]+	187.22536:25956 188.23002:924 189.23469:0		901846	402203	737897	41163	72735	36896
9.136	529.56726	[M+H]+	529.56726:24643 530.57193:5556 531.57660:835		779547	120748	464225	4	0	0
9.216	246.24324	[M+H]+	246.24324:12040 247.24791:1395 248.25258:152		1744	1067	99577	11514	10074	9818
9.393	529.56744	[M+H]+	529.56744:40502 530.57211:9208 531.57678:889		1379747	1841899	827562	3436	1279	775
9.400	290.26898	[M+H]+	290.26898:5031 291.27365:708 292.27832:0		17920	37518	2686	23431	28384	29800
9.425	246.24324	[M+H]+	246.24324:26685 247.24791:2622 248.25258:282		1744	2506	1519	128426	151558	177902
9.464	184.20663	[M+H]+	184.20663:130152 185.21130:9246 186.21597:343968		3755334	5125715	2642212	472860	352997	302720
9.464	242.28687	[M+H]+	242.28687:16851032 243.29153:4201739 244.29620:325262	57.07024:115 58.06662:99 74.09684:34 100.11287:208 128.14529:23 130.15881:94 142.15955:1955 143.16805:23 184.20682:223 186.22261:637 240.33174:18 242.28595:44529 242.52693:19 242.59454:33 242.62398:33 242.64845:6 242.67877:6 242.71025:21 242.75916:18 242.80522:18 242.81877:14 242.85672:19 242.88522:16 242.94681:13 242.99226:11 243.09531:10 243.17667:5 243.28831:1243 243.33400:20 243.65425:5	228266586	610635325	368036560	100536969	80804750	71986445
9.477	123.08022	[M+H]+	123.08022:5838 124.08488:478 125.08955:0		48207	102177	123865	2460	7493	12564
9.587	242.91083	[M+H]+	242.91083:6253 243.91550:126 244.92016:0		0	37077	0	10589	8962	8565
9.619	269.07806	[M+H]+	269.07806:3879 270.08273:344 271.08740:147		27005	37527	55112	0	0	0
9.720	290.26917	[M+H]+	290.26917:7516 291.27383:823 292.27850:0		0	0	59955	33878	35941	36880
9.735	186.22273	[M+H]+	186.22273:189572 187.22740:14459 188.23207:653	57.06870:23	7665267	7750221	2673921	12913409	4540582	11022817
9.755	741.66876	[M+H]+	741.66876:4512 742.67343:1561 743.67810:354		34906	53698	63607	14786	16002	16422
9.993	707.66577	[M+H]+	707.66577:4638 708.67044:1571 709.67511:364		3	5103	8425	52479	55536	55672

## Sheet: Dataset ESI-
					Tomato extracts - Control treatment			Tomato extracts - Elicitation treatment
Average Rt(min)	Average Mz	Adduct type	MS1 isotopic spectrum	MS/MS spectrum	Control Rep 1	Control Rep 2	Control Rep 3	Elicited Rep 1	Elicited Rep 2	Elicited Rep 3
4.283	85.0294	[M-H]-	85.02943:5365 86.03409:249 87.03876:877		87535	117181	93039	193935	220406	184790
5.232	87.00871	[M-H]-	87.00871:10305 88.01337:399 89.01804:993		1025553	727248	1335493	240463	513497	471544
5.383	87.00897	[M-H]-	87.00897:9190 88.01364:291 89.01831:1198		591298	1348302	1335493	240463	215459	210996
4.523	87.04533	[M-H]-	87.04533:5137 88.04999:203 89.05466:0		28313	28836	28305	165958	149241	128046
10.581	88.98759	[M-H]-	88.98759:2767 89.99226:0 90.99693:155		466799	141715	205832	13707	15519	9570
31.795	88.98773	[M-H]-	88.98773:2237 89.99240:0 90.99707:134		189482	211565	166486	189531	199868	80965
10.990	88.98780	[M-H]-	88.98780:2678 89.99247:0 90.99714:0		131695	507627	209079	28917	25207	22182
31.942	88.98798	[M-H]-	88.98798:2636 89.99265:112 90.99732:108		286129	211565	166486	189531	129974	199777
33.171	96.96908	[M-H]-	96.96908:13203 97.97375:0 98.97841:0		843847	603906	468421	410078	429980	469970
5.940	96.96935	[M-H]-	96.96935:29797 97.97401:0 98.97868:111		3274320	1899145	6846677	2323466	2153047	1945241
26.148	96.96959	[M-H]-	96.96959:8224 97.97426:0 98.97892:103		444404	174208	357427	683042	825752	1093928
31.952	96.96965	[M-H]-	96.96965:12050 97.97432:0 98.97899:135		1828404	730418	352946	323927	773815	1171095
31.795	96.96966	[M-H]-	96.96966:9524 97.97433:0 98.97899:0		932099	1441705	391951	596709	356933	1171095
31.570	96.96967	[M-H]-	96.96967:8412 97.97433:0 98.97900:0		570129	479263	1300981	1099796	351709	388233
9.933	96.96977	[M-H]-	96.96977:27938 97.97444:0 98.97911:211		6618680	7999485	5092903	356098	349965	226417
6.128	96.96980	[M-H]-	96.96980:52672 97.97447:0 98.97914:267		7924301	7879440	7007803	821038	1872392	1708798
15.544	96.96982	[M-H]-	96.96982:28585 97.97449:0 98.97915:177		686272	594475	563501	1801429	2069723	1991000
16.827	96.96994	[M-H]-	96.96994:42886 97.97461:0 98.97928:193		274012	232303	137532	1283240	1460740	1965757
6.082	97.06613	[M-H]-	97.06613:2599 98.07080:192 99.07547:128		353685	359021	300890	25073	22152	19702
5.431	99.04517	[M-H]-	99.04517:1522 100.04984:0 101.05451:0		334726	354177	312628	188041	191661	282142
10.110	99.04523	[M-H]-	99.04523:5887 100.04989:307 101.05456:142		684077	809496	572834	1224	3182	1745
6.082	99.04527	[M-H]-	99.04527:11092 100.04993:564 101.05460:398		1411152	1385808	1195190	63097	59840	54253
6.278	101.02428	[M-H]-	101.02428:2619 102.02895:172 103.03362:210		463109	112129	195314	15373	18384	16497
6.053	101.02463	[M-H]-	101.02431:2384 102.02898:0 103.03364:240		142189	452004	376990	21978	22397	20457
6.122	111.04483	[M-H]-	111.04503:2218 112.04970:216 113.05436:3739		156008	316632	286409	23803	37754	34198
22.730	112.98559	[M-H]-	112.98559:12640 113.99026:187 114.99492:0		741867	831643	686697	831961	780062	378335
8.164	112.98559	[M-H]-	112.98559:18788 113.99026:400 114.99492:211		830836	2920565	764607	14886	13161	16591
25.769	112.98559	[M-H]-	112.98559:19036 113.99026:273 114.99492:0		922851	1374396	1354692	1607814	1686256	1875633
25.611	112.98559	[M-H]-	112.98559:22441 113.99026:403 114.99492:150		1367764	1374396	1354692	508827	524691	555393
15.227	112.98559	[M-H]-	112.98559:8283 113.99026:150 114.99492:0		473542	432881	418645	176294	161116	568879
4.959	112.98559	[M-H]-	112.98559:7665 113.99026:191 114.99492:1975		1139030	1408034	1191829	418780	405034	310208
14.159	112.98559	[M-H]-	112.98559:8198 113.99026:166 114.99492:0		1480231	1257780	263682	573597	722115	350262
24.312	112.98559	[M-H]-	112.98559:17512 113.99026:283 114.99492:0		1136660	1017443	918647	534046	981667	567134
12.170	112.98559	[M-H]-	112.98559:14952 113.99026:308 114.99492:0		2223735	2198464	1886930	486507	493613	405073
4.781	112.98559	[M-H]-	112.98559:4732 113.99026:0 114.99492:917		414704	706250	1122362	357193	307252	367277
8.826	112.98559	[M-H]-	112.98559:14233 113.99026:303 114.99492:0		1640968	882204	2437043	62107	49911	62383
28.848	112.98559	[M-H]-	112.98559:15932 113.99026:339 114.99492:0		3213029	1608075	1836131	2322052	2217512	2406142
10.051	113.06042	[M-H]-	113.06042:3111 114.06509:155 115.06976:0		376759	614904	353697	379	1208	1774
6.178	113.06045	[M-H]-	113.06045:4880 114.06512:365 115.06978:137		635143	615411	493778	34610	38857	33871
6.138	121.02955	[M-H]-	121.02955:85718 122.03422:4598 123.03888:360	76.60909:8 76.66693:9 76.75060:7 77.03979:19161 77.16105:16 77.17980:15 77.19680:11 77.21299:8 77.26801:6 77.28635:5 77.30778:5 77.37122:7 77.39340:10 77.48522:9 77.54646:5 91.05399:9 121.02927:2564 121.06618:62 121.09296:5 121.11987:6 121.17679:6 121.47598:5	4310745	4231709	3619301	2096631	1807314	1878042
5.376	126.90475	[M-H]-	126.90475:3429 127.90941:0 128.91408:0		1003618	54965	52933	81880	79270	74032
5.108	127.03951	[M-H]-	127.03951:2571 128.04418:241 129.04885:1609		270215	352498	427344	106714	54241	175484
6.165	129.05589	[M-H]-	129.05589:2370 130.06056:195 131.06523:216		323718	305082	247775	19588	22490	19604
7.940	132.02937	[M-H]-	132.02937:8554 133.03404:323 134.03871:0	87.51222:5	66138	77014	69049	213123	238277	204771
4.922	136.04022	[M-H]-	136.04031:6704 137.04498:0 138.04965:0		238084	228052	230464	21385	21323	20275
7.029	137.02473	[M-H]-	137.02510:141610 138.02977:5529 139.03444:508	51.96317:13 65.03954:236 92.57820:7 92.59180:13 92.61857:9 92.63831:12 92.66544:7 92.70227:5 93.03551:59123 93.21132:19 93.23545:27 93.27864:15 93.29041:10 93.29963:9 93.31623:11 93.33622:17 93.35355:8 93.41016:6 93.43570:10 93.47739:10 94.03743:29 96.04696:5 136.36870:5 136.86462:50 137.02522:16277 137.12108:7 137.15366:7 137.37094:10 137.40767:7 137.58981:8	13788484	13253020	11017823	169106	237838	157916
4.236	137.06049	[M-H]-	137.06049:11454 138.06515:817 139.06982:1104	53.03832:19 57.03160:9 59.01577:15 65.04066:8 67.01826:14 79.95686:67 81.03382:19 83.01435:7 93.03437:1632 95.04800:31 95.06778:15 96.01974:17 101.04230:11 108.01772:7 109.03217:18 109.06492:64 122.03611:23 136.86206:332 137.02379:749 137.06070:134 137.09203:14	264474	243693	274774	369199	338938	334825
6.971	138.02756	[M-H]-	138.02756:7455 139.03223:717 140.03689:0		759846	723610	540376	5406	14373	10675
5.876	139.07584	[M-H]-	139.07584:3073 140.08050:226 141.08517:379		329333	312960	144554	23244	26642	27632
7.917	153.01889	[M-H]-	153.01889:5306 154.02356:375 155.02823:185	57.03433:12 59.01587:5 61.37136:15 63.97861:5 65.03977:549 67.01861:94 67.14359:5 69.03619:7 71.04886:9 75.71072:20 78.95869:6 81.03606:13 81.07114:11 83.01409:9 85.86188:7 88.29913:5 91.01886:145 95.98925:5 104.93530:5 108.02149:113 109.02940:4748 109.06686:12 109.07961:7 109.13227:5 109.28673:7 109.32670:5 109.37764:6 109.42856:7 110.03372:8 110.06616:8 111.04985:7 111.07919:32 118.23212:7 121.…	488515	464877	274478	0	0	0
3.379	153.01952	[M-H]-	153.01952:123974 154.02418:5742 155.02885:784	53.04023:332 54.04177:10 54.98853:7 61.05032:18 65.03885:22 67.01820:25 81.03389:755 101.38531:5 107.27810:7 107.47245:6 107.51598:5 108.02198:16002 108.08910:9 108.13341:8 108.20428:5 108.27099:9 108.29994:6 108.40133:5 108.44854:14 108.46287:13 108.48823:11 108.52457:9 108.53919:6 108.64044:5 108.70568:8 108.73833:9 108.77098:5 108.85440:9 109.03009:66197 109.24428:9 109.26151:14 109.29027:29 1…	8253156	6813848	7326554	839651	851425	914029
3.220	153.01965	[M-H]-	153.01988:125687 154.02455:5013 155.02922:799	53.04036:387 65.00346:17 67.02039:11 81.03470:516 91.01904:6 108.02203:14700 108.08995:6 108.22377:13 108.24548:6 108.29614:7 108.31424:5 108.46906:8 108.51705:10 108.93407:6 108.98489:5 109.03018:56617 109.23066:10 109.25365:11 109.27373:6 109.31135:9 109.34464:14 109.38145:7 109.42097:8 109.45065:7 109.49754:9 109.51538:9 109.52847:7 109.54839:12 109.55953:12 109.63577:15 109.65764:5 109.72136:…	6843117	8092436	7326554	998413	1002783	910657
6.178	155.07092	[M-H]-	155.07103:2725 156.07570:244 157.08037:692		375871	367856	285024	13945	18856	14387
4.523	157.01425	[M-H]-	157.01425:11920 158.01892:681 159.02359:137	57.03423:31 58.97303:17 78.95844:31 83.01435:18 95.05093:13 97.02438:9 111.01300:10 111.08252:9 113.01906:14 113.05997:169 115.00415:29 127.00568:21 129.08125:5 139.00499:31 139.07677:11 156.89078:19 157.05191:28 157.08736:42	7646	10236	8139	288950	330735	307395
28.226	165.04022	[M-H]-	165.04039:2491 166.04506:286 167.04973:0		331742	3163	27778	152141	350924	41433
24.483	165.04041	[M-H]-	165.04041:3434 166.04507:298 167.04974:0		8677	24433	72846	277008	4685	46271
4.261	167.03479	[M-H]-	167.03511:11641 168.03978:744 169.04445:557	67.05524:25 77.03896:22 80.02521:37 85.03239:11 95.05067:878 121.02787:14 123.04128:34 123.07962:46 125.05763:33 139.04591:6 152.01111:14 167.03452:98 167.05312:22 167.07028:27 167.10625:8	208757	209993	156643	283470	342534	282049
5.718	169.05032	[M-H]-	169.05054:4720 170.05520:430 171.05987:548		150045	161753	240635	49470	63242	51565
3.366	175.02449	[M-H]-	175.02449:8397 176.02916:463 177.03383:0	56.99798:24 58.00751:14 59.01419:70 67.01813:12 78.95844:36 85.06800:37 87.00896:186	138754	136899	140878	284936	670906	532638
3.052	175.02451	[M-H]-	175.02451:7771 176.02917:361 177.03384:0	51.10352:9 55.01946:17 57.03426:74 59.01390:565 67.01818:20 71.01391:491 72.99377:33 73.02943:32 78.95852:30 83.01599:34 85.02943:30 85.06565:256 86.97438:15 87.00912:690 99.01104:21 113.03762:12 113.06084:324 115.00325:1190 115.04002:1065 126.99953:9 129.05367:9 131.00923:8 131.07164:88 140.91006:22 157.05199:83 157.86383:17 174.98363:6 175.02536:322 175.06032:497 175.09636:19	182608	212222	211246	751506	353545	654060
11.689	175.02470	[M-H]-	175.02470:3246 176.02937:186 177.03404:0		8841	2633	2524	372271	386525	345263
3.582	179.03503	[M-H]-	179.03513:34285 180.03979:2181 181.04446:997	51.02643:21 59.01318:25 65.03801:25 78.91839:18 79.05495:192 80.91666:16 89.03922:97 90.99923:20 91.05558:82 93.03442:60 106.04205:60 107.04897:287 108.01787:36 109.03030:31 117.03437:98 120.02753:15 120.05783:13 121.02808:21 123.04436:38 132.02298:31 133.03377:19 134.03625:860 134.34584:7 134.36711:9 134.39824:8 134.49100:6 134.98734:60 135.04588:115545 135.39516:11 135.41701:14 135.43846:9 135.…	380994	352750	300910	919075	965000	786452
4.261	181.05060	[M-H]-	181.05060:17100 182.05527:1381 183.05993:3132		220550	208409	169015	315057	358714	316353
4.261	181.08681	[M-H]-	181.08681:15524 182.09148:1095 183.09614:292		188873	226051	132515	422735	467374	397134
5.393	183.06609	[M-H]-	183.06609:3031 184.07075:319 185.07542:7176		223820	421171	296760	97783	101636	88331
4.283	185.08147	[M-H]-	185.08159:4093 186.08626:369 187.09092:659		472919	544702	383326	537454	539373	278186
5.888	185.08150	[M-H]-	185.08150:4490 186.08616:322 187.09083:2291		455676	736778	640652	73885	81973	74913
5.736	187.09697	[M-H]-	187.09697:1792 188.10164:130 189.10631:0		156371	168804	138690	242280	124328	221470
5.512	187.09717	[M-H]-	187.09717:1772 188.10184:159 189.10650:0		148845	162159	131283	125835	243560	117303
6.082	187.09787	[M-H]-	187.09787:3580 188.10254:388 189.10721:0		501212	512216	378167	64486	65586	57330
33.428	194.94568	[M-H]-	194.94568:55946 195.95035:153 196.95501:508		4660367	4380182	3269468	3510217	3645755	4485993
16.059	194.94598	[M-H]-	194.94598:4909 195.95065:0 196.95532:0		465450	450533	250295	246855	320647	309190
8.262	194.94623	[M-H]-	194.94623:6846 195.95090:0 196.95556:139		1198005	1183071	918429	0	0	0
8.712	194.94638	[M-H]-	194.94638:6133 195.95105:0 196.95572:153		385439	1183071	384770	0	0	0
5.058	195.10201	[M-H]-	195.10201:6055 196.10667:641 197.11134:1021		410362	401217	317833	268936	267693	245582
5.223	199.09703	[M-H]-	199.09703:3521 200.10170:321 201.10637:976		160856	169565	123789	259310	260300	225437
5.771	199.09712	[M-H]-	199.09712:10290 200.10179:875 201.10646:586		585287	553482	414015	64696	54844	48005
4.911	201.07629	[M-H]-	201.07643:2659 202.08110:291 203.08577:2193		308167	582603	456373	45391	44146	44977
5.088	201.07648	[M-H]-	201.07648:5067 202.08114:533 203.08581:1229		601990	582603	236641	40249	38429	40363
4.789	203.09196	[M-H]-	203.09190:2518 204.09657:320 205.10124:0		214746	211757	167883	93425	93106	88093
6.165	204.99062	[M-H]-	204.99062:2694 205.99528:233 206.99995:0		138739	138058	97812	47315	44397	21760
6.097	209.11684	[M-H]-	209.11684:2233 210.12150:266 211.12617:267		90102	81253	64177	203318	208893	195040
4.283	211.06117	[M-H]-	211.06117:14317 212.06584:1080 213.07051:678	57.03423:29 59.01577:7 67.01836:77 67.19193:10 69.03690:6 71.04873:25 81.07075:35 83.05009:9 97.02771:35 97.06587:636 112.01569:15 112.98588:81 122.97532:44 123.04861:9 123.07911:28 125.05280:5 139.00153:176 139.07372:13 149.05412:8 149.09834:23 152.01288:44 164.92375:15 165.09338:6 167.07008:62 167.10605:6 168.01543:9 202.07050:12 210.91583:20 211.02502:34 211.05959:78 211.09285:62	241419	240978	187264	361034	402501	344747
4.624	213.07671	[M-H]-	213.07634:2224 214.08101:231 215.08568:1448		300896	290751	220002	34242	33867	11127
11.590	218.96178	[M-H]-	218.96193:4002 219.96660:329 220.97126:0		174808	174928	119752	19701	22554	22304
11.566	220.95882	[M-H]-	220.95882:3575 221.96348:320 222.96815:0		106148	106347	73203	14138	11632	11181
13.705	221.15463	[M-H]-	221.15463:5682 222.15930:715 223.16397:0		90942	92227	79280	114145	103483	91367
5.121	223.09702	[M-H]-	223.09702:2119 224.10168:261 225.10635:2595		81698	75121	64122	270307	150491	139149
9.920	223.09732	[M-H]-	223.09741:7154 224.10208:880 225.10675:550	51.53711:5 55.18477:8 57.03477:11 59.01857:11 63.46505:10 65.58819:5 70.22752:6 70.46089:5 72.99387:14 95.93138:5 97.99635:5 98.98352:5 99.18777:5 106.63441:5 106.99744:5 110.20126:5 111.04594:31 116.61163:5 118.47429:5 123.08455:8 128.43036:6 133.10313:21 135.11697:19 137.09705:8 145.64757:5 151.13371:5 160.82741:7 161.09668:56 161.66650:5 164.03650:11 165.05814:8 169.64261:8 176.93071:8 177.032…	608931	658526	468823	349735	382487	333055
4.943	225.07660	[M-H]-	225.07660:2271 226.08127:258 227.08593:1871		259280	246065	130039	198257	202139	184746
4.666	225.11383	[M-H]-	225.11383:92894 226.11850:6214 227.12317:967	57.03441:242 58.04374:5 59.01414:17510 59.06922:6 59.46012:7 69.03461:19 81.03465:49 81.07383:34 82.58427:13 83.04997:153 85.02922:31 86.00353:8 87.00878:13 95.05051:106 97.06544:69 100.86758:9 107.05106:27 109.06487:32 111.04599:10 113.99639:20 121.06544:69 123.08334:19 125.10027:11 126.90572:111 135.08405:62 137.06427:20 137.09755:96 139.07472:30 145.09940:37 147.08151:188 150.06790:13 151.1144…	41044	74616	48876	1514383	1576803	1471811
5.088	227.09184	[M-H]-	227.09184:1913 228.09651:296 229.10118:1447		284569	273357	212332	79011	99591	92537
5.078	227.12886	[M-H]-	227.12886:4608 228.13353:460 229.13820:0		31315	21053	15091	156126	168487	138898
6.037	229.07172	[M-H]-	229.07172:4617 230.07638:457 231.08105:409		232555	196815	297690	8168	11875	9061
33.107	232.90091	[M-H]-	232.90091:24506 233.90558:0 234.91024:0		1596785	916118	883047	795152	1254346	1466368
33.236	232.90163	[M-H]-	232.90163:17489 233.90629:0 234.91096:0		1596785	1100869	883047	795152	1273353	1466368
7.837	232.90193	[M-H]-	232.90193:7854 233.90660:0 234.91127:184		159125	1783914	865533	0	0	0
14.467	232.90202	[M-H]-	232.90202:8290 233.90669:0 234.91136:0		570050	2287606	1364578	183483	193119	176370
6.090	235.09729	[M-H]-	235.09729:4938 236.10196:769 237.10663:845		273966	207653	150352	360014	374734	326618
13.739	235.13362	[M-H]-	235.13362:7160 236.13829:0 237.14296:0		270740	201582	167955	144570	135172	120033
13.639	235.13416	[M-H]-	235.13416:3989 236.13882:0 237.14349:155		270740	201582	167955	144570	135172	120033
3.569	236.05673	[M-H]-	236.05711:57852 237.06178:4376 238.06645:502	71.01370:112 77.03903:114 115.00397:398 120.04533:981 121.02968:401 130.06717:30 148.07640:112 163.89388:14 174.05399:245 174.08031:14 192.06679:690 218.04552:85 236.05682:579	1442167	1357439	1182669	1474826	1696347	1317763
3.710	236.05676	[M-H]-	236.05763:53928 237.06230:4077 238.06697:531	71.01365:126 77.04190:41 98.02727:10 114.03079:8 115.00468:502 115.11781:7 120.04510:804 121.03001:277 130.06741:16 134.02234:8 148.07689:82 150.05016:11 151.03523:21 163.88934:8 174.05638:213 192.06557:588 218.04637:62 236.05745:670 236.09683:8	1705081	1595657	1187542	1482531	1540597	1311404
13.733	236.10628	[M-H]-	236.10628:139101 237.11095:12390 238.11561:1007	148.05360:30 177.08757:61 192.11522:159 218.09724:65 235.05174:5 236.10585:2463 236.13512:142 236.17191:7 237.12973:9	2522486	2057541	1901876	2076109	1995364	1806858
13.639	237.10910	[M-H]-	237.10910:4680 238.11377:562 239.11844:300		319459	252811	219770	223158	211078	192461
29.357	239.05885	[M-H]-	239.05885:2619 240.06352:466 241.06819:0		214660	96829	39126	47097	109033	519853
28.227	239.05974	[M-H]-	239.05974:9589 240.06441:1942 241.06907:0	50.05239:6 50.16359:5 50.18288:5 50.19222:5 50.22969:5 50.30350:6 50.36536:5 50.45830:5 50.48885:6 50.64960:5 50.71089:6 50.73378:5 50.75521:5 50.87508:6 51.03770:6 51.17525:7 51.47968:5 51.61949:5 51.63543:5 51.70908:5 51.72473:6 51.74077:6 51.75703:6 51.78209:5 51.95376:6 51.96491:5 51.97791:5 52.00507:5 52.02263:5 52.08139:5 52.15813:5 52.17286:7 52.34668:7 52.68945:6 52.79554:5 52.80817:6 52.…	1879909	24435	114903	317831	853309	91844
17.734	239.06761	[M-H]-	239.06674:7105 240.07141:774 241.07608:0	57.03686:8 174.99724:14 189.07161:11 193.08098:6 207.04398:12 208.06161:15 223.03453:5 239.06665:1169 239.16907:5 240.06274:12	220356	179075	150881	37228	51016	52378
14.818	239.06773	[M-H]-	239.06728:16571 240.07194:1410 241.07661:256	82.03177:11 89.47752:6 90.03619:22 93.03430:7 106.03017:19 119.05009:20 121.04945:10 121.06709:10 125.03132:12 133.05072:11 134.02330:76 147.06088:11 148.03943:14 149.04558:6 150.99226:11 151.02219:26 154.01561:13 158.04726:5 161.04622:28 163.02650:5 174.05267:22 176.02933:19 177.04131:8 180.02467:37 180.05724:8 192.06265:13 195.00029:17 195.04776:10 195.14514:18 204.05469:15 205.05725:7 207.0407…	612810	536808	436818	27510	24340	29034
5.028	239.09268	[M-H]-	239.09343:98769 240.09810:7628 241.10277:20628	57.03456:505 59.01445:76 71.04874:8 81.03319:23 83.01427:214 83.05139:39 85.02909:22 87.00871:224 97.06541:28 99.04902:5 101.05979:11 109.02496:17 109.06487:18 109.10120:20 111.04440:213 111.08228:91 127.03870:46 133.10280:108 135.07936:76 137.06120:129 139.07578:284 151.07356:43 151.11179:255 153.08958:25 167.10831:6 171.05850:10 177.09161:125 179.07405:10 181.04811:14 195.06754:6 195.10248:439 …	4330011	3388464	3067657	1717298	1801293	1594278
5.834	239.12820	[M-H]-	239.12820:2773 240.13287:369 241.13754:0		262189	218834	214810	319857	166725	279868
9.846	239.12852	[M-H]-	239.12852:5657 240.13319:734 241.13786:5364		236985	198116	211509	21432	60230	18644
14.449	239.12856	[M-H]-	239.12856:5245 240.13322:800 241.13789:567		148260	117071	100955	42546	56287	47015
5.701	239.12878	[M-H]-	239.12878:2440 240.13345:356 241.13812:924		179671	158787	128373	319857	290276	279868
5.011	240.09534	[M-H]-	240.09529:2379 241.09996:9057 242.10463:911		491048	421284	310538	201373	197284	175575
6.138	240.98807	[M-H]-	240.98807:6347 241.99274:516 242.99740:114	50.06432:5 50.95909:6 51.01622:5 51.02863:5 52.06485:5 53.00321:40 53.02241:16 53.04281:8 54.13015:7 55.01888:96 55.95431:5 56.04930:19 56.99871:55 57.03389:13 57.61054:5 58.19275:5 58.93797:6 59.01387:233 60.99481:8 61.53720:7 62.46829:6 62.73243:5 62.90611:5 63.00545:5 64.04770:6 64.94986:9 65.34285:5 66.02779:5 66.27106:5 66.56014:5 67.11458:5 67.37981:5 68.99665:9 69.03421:30 69.20770:5 71.01…	452290	381248	268714	228718	121256	196416
4.230	241.07236	[M-H]-	241.07237:52195 242.07704:3368 243.08171:6533	57.03428:144 59.01311:22 67.05801:17 71.05165:10 85.02759:48 87.00957:39 91.05499:21 95.01704:28 95.05122:27 96.97263:54 97.06541:36 99.04562:11 109.06620:249 112.04140:8 119.05000:89 121.06602:24 122.03762:39 125.09536:12 129.05754:17 130.08691:25 137.06032:356 137.10013:10 139.07787:59 141.05399:13 151.07393:62 153.05922:16 153.09061:87 157.08472:14 161.09624:10 163.03963:15 167.07010:18 168.08…	1483861	1389632	859142	1471772	1654437	1513683
5.432	241.10834	[M-H]-	241.10809:13378 242.11276:1344 243.11743:8050	57.03415:52 59.01310:82 71.04855:15 72.99362:20 73.02929:34 78.95812:33 85.02898:23 87.00754:89 96.96939:161 101.02134:17 101.05991:11 109.02840:28 109.06203:8 109.09859:22 113.02631:20 113.06306:7 120.06120:20 121.02757:19 121.06448:13 123.07955:7 125.09792:24 133.06665:21 135.08014:17 135.12013:8 137.05989:37 137.09825:22 139.07553:184 141.09151:26 153.09308:43 153.12787:20 161.09602:23 179.073…	3179204	2731650	2229646	1123846	1117500	1109190
5.225	241.10869	[M-H]-	241.10854:56738 242.11320:5037 243.11787:13634	57.03439:142 59.01318:40 71.01365:7 72.02247:20 73.02948:37 78.95547:21 81.03329:19 83.04942:21 85.02816:11 85.06474:19 87.00889:573 95.04890:14 96.96992:89 97.06599:47 99.04436:34 99.08035:14 101.02149:13 101.06200:38 102.81912:8 107.04900:13 109.06876:6 110.03693:18 111.04647:19 111.08481:34 112.05497:5 113.05732:29 120.05738:16 121.06615:35 123.05032:18 123.07971:32 125.02039:22 125.06306:8 12…	5880147	5146645	3901446	755574	1117500	305385
10.285	241.14459	[M-H]-	241.14418:15095 242.14885:1631 243.15352:1326	50.15575:5 50.40483:5 50.48634:5 52.07022:13 52.86881:5 53.00292:5 53.29960:16 53.49017:5 54.15867:5 54.30978:5 54.99110:5 55.97551:5 57.01327:5 57.03432:11 57.10789:5 57.96956:5 59.01583:9 59.46822:7 60.25123:5 60.34035:5 61.43668:5 63.12740:6 63.19098:5 63.34317:5 63.78677:5 64.10380:5 64.41048:5 64.97269:5 65.16348:5 65.71494:5 66.08195:5 66.15547:5 66.89014:5 66.95272:5 69.11562:8 69.13875:5 …	924420	934236	709202	23369	20678	15316
10.654	242.17569	[M-H]-	242.17569:9964 243.18036:1304 244.18503:0	97.02779:18 97.06498:13 120.05976:17 123.72467:5 170.12276:7 181.16158:71 187.98294:5 198.12012:15 198.16417:9 200.13718:23 224.14287:7 225.14912:115 242.00667:9 242.10406:7 242.14200:17 242.17599:671 242.56425:5 243.16045:12	152504	180083	134119	10032	10887	10358
4.285	243.08737	[M-H]-	243.08661:6520 244.09128:786 245.09594:1810		1252555	1005240	850956	393708	417378	359149
5.852	243.08740	[M-H]-	243.08740:11306 244.09207:1714 245.09674:4023		455757	391309	300036	43104	48064	47469
5.074	243.12329	[M-H]-	243.12404:18769 244.12871:1759 245.13337:2716	57.03430:61 59.01313:100 61.01774:22 72.99385:25 73.03051:63 74.03441:13 74.86564:15 83.04925:50 85.03043:24 87.01067:74 87.04202:12 95.05084:31 96.96950:10 97.06561:74 99.04529:53 101.02483:15 101.05804:15 110.04351:5 111.04610:22 113.02549:16 113.06342:29 123.07957:33 125.09454:28 127.03983:286 128.07562:12 129.05377:76 137.10080:17 139.07883:8 139.11575:15 143.11488:12 151.00090:12 154.99290:2…	2789367	2484907	1913926	307862	287396	198544
5.512	243.12343	[M-H]-	243.12343:8672 244.12810:918 245.13276:1286	55.01818:14 57.03427:87 59.01358:101 62.38353:12 73.02943:29 76.96866:10 87.04207:17 95.04762:13 109.06489:8 125.06482:7 159.04588:8	780001	700259	564912	1016876	1119129	734552
5.665	243.12361	[M-H]-	243.12361:13611 244.12828:1287 245.13295:1055	57.03419:94 59.01377:133 69.03453:20 73.02780:15 78.96141:13 79.05418:16 83.05181:31 87.00945:30 107.05105:16 120.05770:15	726203	650418	514545	394158	766019	934938
3.766	243.12393	[M-H]-	243.12393:15260 244.12860:1364 245.13327:531	57.03421:55 59.01380:292 61.98851:45 67.05544:16 78.96139:23 83.04918:20 85.02905:11 87.00628:7 87.04521:11 94.99665:16 95.04782:34 109.06480:12	196846	184759	155497	1087263	1132801	977889
11.906	243.16023	[M-H]-	243.16005:50783 244.16472:4629 245.16938:501	59.01303:20 85.06833:12 99.04549:6 109.06516:14 109.68670:8 139.07866:5 139.11557:36 139.77824:5 165.00397:12 181.08064:17 181.15916:692 181.20099:9 185.11363:6 199.01099:10 199.16885:16 225.14656:42 242.98665:6 243.07971:5 243.11678:31 243.15968:2137	1822780	1565084	1191372	551920	568474	389363
4.523	245.06763	[M-H]-	245.06763:174405 246.07229:9728 247.07696:1188	57.03423:37 59.01316:111 67.02087:25 71.01347:98 72.99075:15 83.01118:32 85.02892:204 87.00877:116 87.04494:1050 95.01025:17 111.00933:11 113.02449:8 115.00262:286 129.01883:65 129.05949:6 145.04767:11 157.01418:444 175.02492:94 244.86087:13 245.06746:255	43399	34793	30541	2126114	2801417	2094563
2.719	245.10298	[M-H]-	245.10226:9706 246.10693:915 247.11160:252	55.01674:5 57.03408:44 59.01423:129 71.01338:7 78.95825:20 83.01412:20 83.04910:6 87.00910:360 87.04503:110 93.03431:10 111.00539:8 113.06315:10 115.00549:9 120.99683:10 123.04444:32 125.02345:25 125.05869:41 127.00401:8 129.02086:18 137.01979:11 143.07289:32 157.01350:56 159.06509:7 175.02449:39 183.10220:63 185.03769:14 185.08090:135 201.11697:23 227.12560:13 245.06418:48 245.10194:377	1686449	1513730	1184052	670394	599535	584531
4.976	245.13919	[M-H]-	245.13919:7510 246.14386:812 247.14853:253		413702	359176	295298	208361	207074	33350
4.451	247.11772	[M-H]-	247.11772:2467 248.12239:351 249.12706:0		187457	339196	142552	37906	42249	36643
5.088	247.11838	[M-H]-	247.11838:2405 248.12305:299 249.12771:0		213375	184512	132577	121192	146537	115524
20.469	249.14996	[M-H]-	249.14940:4500 250.15407:12046 251.15873:0		130230	104455	80259	91835	83923	106509
4.266	250.07169	[M-H]-	250.07169:3699 251.07635:0 252.08102:0		133155	127733	125917	146666	120398	104620
20.301	250.14558	[M-H]-	250.14558:138620 251.15025:13180 252.15492:1379	79.80149:6 80.75814:5 122.34782:13 131.18431:7 152.28613:5 191.02359:5 195.64653:5 202.82820:6 211.57863:6 250.14516:3826 250.28174:8 250.33401:11 250.47710:8 250.50690:5 250.60371:8 250.84877:8 251.15428:38	2788271	2510492	2199239	1898257	2265050	2068909
3.215	250.99557	[M-H]-	250.99557:4736 252.00024:389 253.00491:155		326547	295930	231968	37936	32879	42046
4.888	252.05237	[M-H]-	252.05237:339842 253.05704:28661 254.06170:3269	71.01423:70 88.03783:22 93.03423:36 115.00315:470 115.03872:6 118.02917:35 124.05023:7 132.02994:42 135.46408:5 136.04066:2711 136.11343:7 136.26741:6 137.02357:112 137.04381:30 146.05922:48 154.02498:15 158.00391:9 164.07031:151 178.04720:8 190.05833:32 208.06107:241 234.03392:31 251.81442:12 252.05060:1028 252.08580:37 252.37373:5 252.63901:6	9063729	8039893	8081621	469167	513275	438267
5.989	253.10880	[M-H]-	253.10817:14123 254.11284:1772 255.11751:11513	57.03425:30 59.01847:6 65.79667:5 71.01651:20 81.03329:8 83.04908:10 84.28672:5 85.03232:6 85.06511:20 87.00954:128 96.40526:9 99.08025:20 107.84434:7 108.02137:10 113.44839:11 122.90210:5 133.01555:6 133.45229:21 137.02751:7 139.00107:6 144.95152:9 147.61401:11 151.04256:7 151.07359:6 153.02054:13 156.97798:10 162.03287:9 163.11588:8 165.09256:46 165.12486:34 166.99373:16 167.11060:12 169.08560:…	1637380	1652262	1180538	1004770	980752	903337
13.639	253.14424	[M-H]-	253.14424:5085 254.14891:699 255.15358:640	50.45184:6 52.37188:5 53.23938:7 53.27426:5 53.76787:5 53.85971:5 53.88269:5 54.99211:5 55.05569:10 55.73647:5 56.04587:5 58.29941:5 61.71791:5 62.08733:5 62.46607:5 63.16896:8 63.62587:5 65.09624:5 67.01836:23 68.76632:7 69.53271:5 70.33251:5 71.39526:5 71.76006:5 72.11408:5 72.50446:6 72.94637:5 73.29134:5 75.15198:5 76.89252:5 77.39960:6 77.52817:5 78.26792:5 80.22768:6 80.84565:6 82.44202:5 8…	406521	421093	361595	237016	241691	215231
13.739	253.14459	[M-H]-	253.14459:13109 254.14926:1519 255.15393:235	99.08022:20 101.06323:45 139.00201:17 151.03928:18 151.07463:187 151.09485:6 152.08592:56 166.98911:10 168.08134:26 192.11084:20 196.07367:212 197.15681:17 207.13806:578 209.15668:9 225.15436:13 253.14413:429 253.18059:45	406521	420904	361595	236419	241691	213015
4.272	255.08690	[M-H]-	255.08690:11352 256.09157:1045 257.09623:17744	51.02401:9 53.44186:5 53.90303:5 55.01948:12 57.03504:73 59.01316:49 69.03181:27 70.37906:5 71.01363:20 71.04881:11 72.53990:5 72.99082:41 78.95980:29 81.03636:18 82.02873:13 83.01429:13 83.04930:18 85.02917:8 87.00965:11 91.05394:12 95.04766:5 96.02129:23 97.82766:5 99.04571:25 99.53434:5 108.01783:16 109.03206:7 109.06813:9 111.08269:14 114.05680:5 114.89777:5 116.05391:5 119.66579:8 121.02785:…	2137705	1008654	475662	87209	96852	274268
4.014	255.08711	[M-H]-	255.08711:10328 256.09178:1132 257.09645:19322	55.01942:36 56.26458:6 57.03458:160 58.03667:13 59.01444:53 60.57014:8 61.02301:7 63.57579:5 63.71451:5 63.99242:12 65.03997:20 69.03461:12 71.04873:19 74.74532:5 77.03878:14 78.03661:5 78.96054:22 79.05428:11 81.03631:7 81.94992:12 83.04930:89 87.00956:45 88.03776:24 92.02047:14 94.04451:18 94.74264:6 95.05094:14 97.06207:9 99.00407:18 99.04536:9 105.07053:40 107.05119:38 108.02371:12 109.03217:…	1070965	1897368	1480474	395331	468709	263373
4.954	255.08749	[M-H]-	255.08733:11910 256.09199:1220 257.09666:6961	57.03596:58 59.01323:21 60.01654:18 77.03878:27 85.02908:14 87.00793:13 89.02596:13 95.08784:18 99.04214:15 109.06486:17 123.07962:36 125.02010:18 125.05900:9 137.09467:8 149.09659:57 151.07420:16 157.04765:5 167.07008:18 167.11092:16 183.06592:14 193.09549:11 195.10152:24 210.95372:5 223.06146:11 237.12433:6 255.02129:7 255.06006:11 255.08244:93 255.12701:36	479610	431107	348927	613608	591343	907432
5.390	255.12328	[2M-H]-	255.12328:6225 256.12794:732 257.13261:7935		454164	442917	344540	961668	541388	889186
9.521	255.12363	[M-H]-	255.12363:25609 256.12829:2762 257.13296:2317	52.91679:5 59.01381:45 67.01816:18 69.03459:12 70.88755:5 71.05123:9 83.01418:220 83.04917:42 85.02904:18 93.53123:12 97.06535:13 99.04580:12 105.06973:6 111.04346:11 111.07892:17 113.05598:8 119.08423:14 125.09589:6 127.07728:10 137.09666:5 139.07875:6 149.10075:9 149.99390:6 151.11194:14 153.09140:8 165.12920:34 167.06551:13 167.14279:35 169.08998:11 169.12178:15 169.34332:14 171.10214:98 183.1…	926013	921675	676150	29598	44115	24731
5.200	255.12378	[M-H]-	255.12378:8973 256.12845:1020 257.13311:4536		415896	403916	309742	522143	983651	475384
6.128	255.12411	[M-H]-	255.12354:10937 256.12820:1388 257.13287:10106	56.27510:5 57.03521:15 58.49327:6 59.01541:45 61.82436:6 65.99727:6 73.02662:12 75.00713:8 78.95845:5 80.91582:9 83.01435:26 85.06437:12 87.00755:17 110.03677:6 111.04598:8 111.07897:8 137.09735:16 141.23630:5 143.03580:17 153.02107:24 157.05202:9 167.07008:6 167.11024:33 168.54781:9 169.04485:16 171.10379:25 183.06497:18 183.14122:5 187.09705:7 193.12454:17 210.00262:7 211.09517:7 211.13304:57 2…	1760780	1593272	1197697	215326	236579	217929
15.330	255.19687	[M-H]-	255.19678:33973 256.20145:4126 257.20611:575	83.04913:9 95.66555:5 104.11009:7 127.14499:11 155.14215:9 167.14185:6 223.13397:8 225.12814:10 253.67322:5 255.16269:31 255.19563:1851 255.25453:6 255.73244:8 256.20413:11 256.45041:5	1160574	1004289	863710	218182	245523	242820
25.675	255.23325	[M-H]-	255.23322:42826 256.23788:4322 257.24255:309		217839	151969	134209	774987	823684	951028
6.138	256.96265	[M-H]-	256.96265:52157 257.96731:2580 258.97198:0	55.01964:13 57.03445:115 59.01365:68 59.15234:6 62.96267:26 67.26063:5 68.99794:6 69.03964:5 71.04902:10 72.02264:9 72.02901:5 73.03040:15 77.03953:332 78.95921:4046 78.99120:5 79.00711:5 79.08241:10 79.19999:6 81.03349:10 83.04954:22 87.00990:26 93.03441:115 94.03344:6 96.02011:6 96.96974:460 97.06578:41 99.04598:29 108.02175:12 109.06528:8 111.04458:8 121.02819:30 123.01437:6 123.08381:14 126.1…	1973800	1738949	1297055	1042553	1061236	970381
4.272	257.10263	[M-H]-	257.10263:17744 258.10730:1811 259.11197:10388	51.18550:5 53.00787:5 55.22851:6 57.03463:194 57.04729:12 59.01385:107 60.05420:5 64.65060:8 69.03454:14 71.02228:5 71.04873:9 72.69086:5 72.77392:5 72.99446:9 73.02977:48 77.03925:28 78.95861:72 81.03308:42 83.01425:9 83.04912:9 85.02898:14 87.00864:315 87.04514:23 88.04080:21 91.23470:5 91.91029:5 93.07091:6 95.05083:30 96.96961:272 97.03083:15 97.06528:72 97.97542:9 99.04319:19 100.95131:5 101…	2931516	1339443	1093595	428451	468490	574699
10.147	257.10275	[M+Na-2H]-	257.10275:10061 258.10742:1004 259.11209:1118	53.03831:20 57.03685:46 59.01334:32 61.05823:9 73.03221:17 83.05102:26 84.02187:6 87.00954:10 87.04594:71 95.04753:6 96.96643:18 97.06454:8 99.04559:34 125.02398:27 125.05962:85 125.09399:12 130.47583:5 139.11095:21 143.03578:46 162.49413:7 163.10649:13 169.04968:204 170.19984:5 183.16943:10 197.08160:25 197.11781:7 199.13469:40 213.14830:29 229.01231:18 230.75180:6 239.12611:10 239.16388:39 251.…	814281	625922	594540	15553	6737	12755
4.475	257.10303	[M-H]-	257.10303:14851 258.10770:1423 259.11236:9487	55.01953:24 57.03450:145 59.01408:132 59.79593:10 68.99718:12 69.03474:13 71.04932:16 72.02016:19 73.02867:8 77.03906:37 78.95913:207 79.05752:31 81.03333:9 85.02924:33 87.00950:47 93.03399:63 94.04337:16 94.41135:5 95.05112:41 96.97097:15 97.02795:8 97.06558:46 98.95409:8 99.04573:11 102.93985:6 108.05769:20 109.03162:6 115.08807:14 118.92137:9 122.31309:18 123.04514:17 123.08453:15 125.02099:5 …	1471516	2528602	2041046	103232	112194	149842
5.485	257.13889	[M-H]-	257.13889:7935 258.14355:0 259.14822:3070		877998	437097	383928	795874	815960	737238
7.942	257.13916	[M-H]-	257.13916:11856 258.14383:1414 259.14850:5761	50.66441:5 55.02188:14 56.29861:5 57.03438:81 59.01348:31 59.05590:6 60.72999:5 63.00585:5 63.60357:5 65.15505:5 65.61549:9 66.03388:11 68.33714:6 69.03467:7 69.98573:8 73.02647:20 76.39609:5 78.95850:61 79.18117:5 80.40519:7 83.01337:10 83.05244:32 85.02594:20 87.00962:32 89.22138:6 90.26079:5 91.17841:6 93.03671:6 96.31995:5 96.97294:8 97.06617:18 107.55196:5 113.06352:6 115.07861:7 122.00155:8…	1465245	1397406	959214	19721	24968	17142
5.718	257.13953	[M-H]-	257.13953:10547 258.14419:1382 259.14886:3104		1553548	1387980	684811	252348	444652	411751
12.993	257.17578	[M-H]-	257.17578:14697 258.18045:1838 259.18512:365	50.04743:5 50.70646:5 50.79969:6 51.47672:5 51.50961:5 51.98492:5 52.84857:5 53.19625:5 53.27161:5 53.36556:5 53.39863:5 53.79493:5 54.06911:5 54.66147:5 55.14336:5 55.34756:7 55.45371:5 55.70002:6 55.89486:5 56.57032:5 56.79551:6 56.87023:6 56.93145:5 57.01584:5 57.03532:17 57.29722:5 58.23028:7 58.68763:5 59.01554:8 59.08856:6 59.52185:6 59.66684:5 60.20533:5 60.40249:6 60.55936:5 60.59996:6 60…	662681	465356	432981	128936	130558	91030
6.140	258.96097	[M-H]-	258.96097:2657 259.96564:253 260.97030:102		135126	113495	83863	62820	61002	51402
3.215	259.08228	[M-H]-	259.08228:14895 260.08694:1375 261.09161:1910	50.25679:9 54.01032:10 54.48677:5 54.58180:5 55.01946:10 56.51543:19 57.03470:213 59.01344:175 63.02589:7 69.00145:7 69.03205:26 71.01362:21 73.04185:10 77.03732:9 77.25879:7 78.96003:99 78.98335:6 81.03325:26 81.07030:10 83.01443:18 83.04992:74 85.02915:39 87.00938:85 87.40266:8 93.06774:13 94.60397:5 95.05075:16 97.06549:26 97.99972:15 98.03765:11 99.04569:28 107.04826:11 109.06496:31 110.03689…	1107276	1053887	845564	167500	173849	143444
3.371	259.08231	[M-H]-	259.08200:4268 260.08667:483 261.09134:1132		774398	742503	847242	265870	240950	232475
6.473	259.11871	[M-H]-	259.11871:13063 260.12338:1177 261.12805:5062	57.03428:72 59.01390:642 59.59433:6 61.39232:8 66.13849:5 71.04878:10 72.24897:10 73.02950:14 83.05228:13 83.26257:7 85.02914:25 85.06442:21 87.00895:187 87.04531:10 89.05580:12 96.96960:66 99.04592:14 101.06161:8 102.90725:7 111.08273:47 113.06053:63 120.48894:7 121.03033:35 125.05910:13 125.09216:10 127.07793:8 129.64304:6 131.03271:9 135.02786:22 137.09781:13 139.10764:8 143.03242:16 143.06522…	940362	853858	618335	73476	88543	83349
5.199	259.11908	[M-H]-	259.11847:22749 260.12314:1820 261.12780:2598	57.03444:133 58.03515:15 59.01408:309 60.99178:9 71.01357:7 73.02939:22 77.03879:9 78.95921:20 80.02824:24 82.77696:9 83.04922:18 85.02909:61 87.00951:30 95.05095:23 106.04243:6 109.07214:13	2341760	2216678	1717083	971131	1091083	971160
9.221	259.15488	[M-H]-	259.15488:19998 260.15954:2290 261.16421:314	52.66916:6 57.03421:14 59.01294:10 66.80182:12 73.02936:37 75.00900:14 83.05236:12 86.64333:6 87.00793:14 89.02265:26 97.06537:19 113.02642:8 113.05965:21 125.09785:12 129.05748:9 141.09164:6 145.05182:40 154.99284:12 155.10544:13 157.04834:5 159.07172:7 168.98473:8 169.12393:8 169.51085:13 179.10719:9 179.14824:24 182.92473:5 187.09286:24 191.82178:10 192.00243:10 197.11885:13 197.15350:143 199.…	809595	787079	591998	11761	11851	11017
6.015	261.13458	[M-H]-	261.13458:7052 262.13925:817 263.14392:0		801557	721617	532861	342964	337892	302085
15.649	263.16534	[M-H]-	263.16534:5422 264.17001:998 265.17468:403		127511	104633	80415	52073	56411	37071
6.138	265.04840	[M-H]-	265.04840:18147 266.05307:2196 267.05774:743	52.09535:6 52.24860:5 52.56330:5 57.03431:23 58.99717:10 59.01052:9 59.07466:5 59.54602:5 60.88741:12 64.66476:7 71.05177:12 76.76746:5 77.03901:145 78.95868:57 87.00645:9 87.04863:11 87.05836:8 89.00642:16 89.46965:5 93.07452:9 96.96970:116 97.06536:31 99.04503:19 110.03695:16 112.01580:8 112.98596:18 113.05679:21 115.04076:23 120.41079:6 121.02943:2637 121.10081:21 121.55649:6 122.03626:16 123.…	745655	618310	460230	181488	198530	161723
25.689	265.14700	[M-H]-	265.14700:3756 266.15167:478 267.15634:0		402927	261083	237362	154577	163262	193744
24.221	265.14752	[M-H]-	265.14752:8693 266.15219:963 267.15686:0	78.95570:18 79.95698:167 95.95071:40 96.95975:986 117.25526:15	181113	200808	136442	217810	214687	274678
22.623	265.14804	[M-H]-	265.14783:19484 266.15249:1689 267.15716:0	79.95731:216 80.96728:15 95.95145:59 96.95969:1556 122.25492:13 179.04410:5	681630	569158	527452	817274	778851	906418
22.140	265.14865	[M-H]-	265.14865:46630 266.15332:4307 267.15799:0	51.69197:5 51.86469:5 52.31148:5 52.44992:5 53.43428:5 55.42788:5 55.94694:5 58.76501:5 59.01050:5 59.85511:5 61.19168:5 62.29599:8 63.17437:6 63.25741:5 63.44240:5 68.41489:5 69.17063:5 69.83169:5 72.52514:5 72.98495:5 74.63725:5 76.49348:5 78.95860:8 79.95696:442 80.96761:8 85.36310:5 86.85408:5 87.09085:5 89.79896:6 95.95164:97 96.52155:5 96.95996:2885 97.00392:8 97.03133:8 97.09986:8 97.13413…	2865581	2142178	1939659	248751	246233	288277
11.030	265.18024	[M-H]-	265.18024:3651 266.18490:701 267.18957:186	71.05058:26 97.06535:21 112.99215:7 163.11530:15 221.15910:6 221.19377:29 247.17339:21 265.13989:17 265.17856:89	56626	47922	31642	199080	199794	141344
16.827	265.21713	[M-H]-	265.21713:2884 266.22180:534 267.22647:1116		13784	5062	961	74643	92229	97885
5.785	267.08630	[M-H]-	267.08673:2792 268.09140:540 269.09607:5748		694755	289921	517694	74964	72954	68562
5.572	267.08649	[M-H]-	267.08649:3834 268.09115:562 269.09582:7706		108825	624851	240498	82407	89231	86153
4.236	267.08682	[M-H]-	267.08737:3730 268.09204:568 269.09671:5117		148293	143822	116925	476962	518239	427944
6.020	267.12430	[M-H]-	267.12430:4013 268.12897:580 269.13363:4788		538109	483131	348832	99384	326049	96931
5.736	267.12479	[M-H]-	267.12479:2288 268.12945:594 269.13412:4683		158973	150136	116877	347047	94606	312791
12.879	267.19666	[M-H]-	267.19666:3298 268.20132:416 269.20599:0		63832	54224	69085	121586	124156	91527
4.553	269.10321	[M-H]-	269.10321:53557 270.10788:4897 271.11255:39436	57.03425:103 59.01311:23 65.03716:11 68.99707:14 69.03462:11 71.04874:15 73.02708:32 78.96445:7 79.05428:7 81.99716:7 84.25797:5 85.02908:37 87.00751:86 96.96949:21 96.99298:42 97.03051:12 97.06541:28 99.00754:37 101.02827:15 101.05979:9 109.06493:15 111.04646:8 111.07980:14 113.02373:7 115.03997:21 119.05014:10 119.08430:11 121.02781:5 121.06787:41 123.14508:5 125.02787:5 127.03961:8 127.07393:1…	2845705	2529037	1750456	654154	684721	625011
6.224	269.13956	[M-H]-	269.13956:4653 270.14422:716 271.14889:0		512944	432556	367518	304439	477286	438440
6.097	269.13971	[M-H]-	269.13971:4388 270.14438:654 271.14904:4565		336176	432556	367518	468599	477286	438440
12.916	269.17542	[M-H]-	269.17542:6173 270.18008:861 271.18475:4117	50.30857:5 50.47645:5 51.12340:5 51.15077:7 51.28767:6 51.54958:5 52.59352:6 52.64650:5 53.69384:5 53.99498:5 54.09231:6 54.83131:6 55.01688:8 55.57590:5 55.65849:5 56.04837:5 56.46051:5 56.48142:5 57.03427:19 57.35250:5 58.17191:5 58.61307:10 59.01384:7 59.09599:5 59.10936:5 59.57551:5 59.75726:5 59.82006:5 59.89808:5 60.05431:5 60.14059:6 60.39708:6 60.68392:5 60.81128:5 60.91714:5 61.42080:5 6…	669074	406550	327343	11128	11135	12486
16.479	269.21225	[M-H]-	269.21225:4707 270.21692:616 271.22159:349		170156	133634	111625	8787	27399	35154
5.232	271.08194	[M-H]-	271.08194:3475 272.08661:529 273.09128:17063		883790	318306	263697	101339	35526	35579
4.888	271.11932	[M-H]-	271.11932:70845 272.12399:6968 273.12866:27289	54.38411:5 57.03588:18 57.97781:8 58.11099:5 59.01349:61 71.01367:28 71.04883:7 73.02991:40 75.00723:11 78.46794:6 81.03333:11 83.01762:6 83.04845:31 85.02927:58 87.00939:368 87.04536:8 95.01037:5 96.96944:37 96.98331:6 97.03237:20 97.06568:72 99.01268:6 99.04439:16 99.08032:5 101.02460:21 101.40633:9 113.06020:69 115.04311:6 121.03170:16 121.06615:19 123.07963:26 125.02831:14 125.05941:9 125.096…	5382976	4900587	3704440	1847351	1906910	1773975
13.692	271.15405	[M-H]-	271.15405:3985 272.15872:505 273.16339:118		171567	142768	114455	120458	121697	96581
14.138	271.19138	[M-H]-	271.19138:10468 272.19604:1400 273.20071:240	78.95841:8 83.04966:5 87.04207:14 126.26747:12 127.04244:25 142.99408:13 143.06895:9 143.11041:33 155.27339:6 157.12314:5 165.09338:7 183.10341:8 187.00008:13 192.03845:6 199.06093:13 199.12993:7 209.19221:44 211.57172:13 227.03687:8 227.06303:10 253.17996:127 270.99808:22 271.07822:16 271.11191:10 271.13974:7 271.19043:1029 271.25003:10 272.18893:14	544051	443271	411583	135550	141115	140341
12.367	271.19180	[M-H]-	271.19180:31987 272.19647:3860 273.20114:539	50.30118:5 50.83538:5 51.75449:5 52.40953:5 56.04583:5 56.10570:5 56.39260:5 57.03219:12 57.47636:8 57.58718:7 59.18962:5 61.19435:5 63.35696:5 64.30167:5 64.36583:5 64.41467:13 67.67751:6 68.00980:6 71.14214:5 71.63925:6 72.01949:6 73.02943:17 74.76944:5 74.92891:6 74.95601:5 75.00721:35 75.26345:5 75.63805:6 77.02970:5 79.45380:5 80.42388:8 80.65802:5 83.04921:13 84.04110:8 85.06605:9 90.86985:…	1431398	1274364	1054915	22910	23234	18898
22.451	271.22903	[M-H]-	271.22940:646384 272.23407:75952 273.23874:4300	225.22269:214 253.21432:11 271.22876:3857 271.27701:27 272.23233:31	5235434	4597535	3752706	18256087	17354629	20104977
6.564	272.95703	[M-H]-	272.95703:2395 273.96170:197 274.96637:211		216397	184186	135091	0	0	0
3.215	272.97763	[M-H]-	272.97763:8333 273.98230:537 274.98697:391		477631	432068	354473	56703	46173	34538
4.960	273.09833	[M-H]-	273.09796:20720 274.10263:2055 275.10730:6186		2328816	2125382	1615806	421363	448881	405153
5.325	273.13434	[M-H]-	273.13434:10308 274.13901:1141 275.14367:2535	57.03433:31 59.01463:77 71.01653:7 83.04926:13 87.00942:20 87.04530:37 88.01469:19 89.02258:16 95.05211:10 97.06546:16 99.04220:19 101.02488:22 103.03836:5 110.06606:8 113.02282:30 113.06060:31 115.03945:13 127.03871:36 143.06903:21 145.04915:23 153.09369:15 153.14012:8 155.07483:8 159.07094:16 167.11064:6 173.08316:12 175.02042:14 197.11795:11 201.10278:6 211.12814:33 213.07809:105 213.11880:14 …	1667470	1506871	1368896	710496	669691	613440
5.880	273.13538	[M-H]-	273.13538:54865 274.14004:4829 275.14471:2336	55.36803:9 57.03440:159 59.01392:639 60.68938:6 71.01366:31 72.39188:7 73.02948:42 83.01447:41 83.04842:8 85.27953:5 87.00849:65 87.04463:42 89.02609:18 93.03389:32 95.05119:24 95.09177:7 96.11874:7 97.06567:86 99.04572:37 101.02304:93 109.02881:18 111.04614:12 111.07913:19 113.06096:109 115.04131:65 120.50813:5 121.03156:19 125.09808:14 127.04274:27 127.07214:21 130.08328:7 137.02402:187 137.096…	6636065	6189719	4779570	222371	247524	226896
32.495	274.97491	[M-H]-	274.97491:7294 275.97958:501 276.98425:0	50.17766:5 50.34324:5 50.60484:6 50.68644:6 50.83509:5 50.89378:5 50.93931:5 51.30716:6 51.33474:5 51.38708:5 51.50433:6 51.51926:6 51.67669:10 51.68669:6 51.71210:5 51.74672:5 51.84682:5 52.19299:7 52.39167:5 52.54282:6 52.64877:7 52.66137:5 52.69924:5 52.74722:5 53.21550:5 53.31961:7 53.32857:7 53.36279:6 53.53314:5 53.56877:6 53.59932:7 53.62486:6 53.91533:6 53.95641:5 54.11744:6 54.29412:7 54…	546408	308082	134540	183363	91730	53873
16.494	274.97595	[M-H]-	274.97595:10353 275.98062:426 276.98529:0	68.99596:36 86.98998:41 93.00044:7 99.99339:32 105.79891:5 118.99232:115 124.98449:10	1509732	1663629	1437917	272447	348172	339420
16.764	274.97678	[M-H]-	274.97678:13579 275.98144:535 276.98611:0	68.99711:40 86.98872:35 92.99393:32 99.99506:9 118.99166:66 174.97905:21	412372	442804	378740	699701	876399	969639
4.965	275.10721	[M-H]-	275.10721:5895 276.11188:722 277.11654:1396		462531	411406	317511	198193	211555	175499
3.177	277.09232	[M-H]-	277.09232:3479 278.09698:500 279.10165:293		94656	79364	50593	115978	123081	110369
3.000	277.09280	[M-H]-	277.09280:2711 278.09747:486 279.10214:230		94656	81738	50593	150121	102880	110369
22.655	277.21805	[M-H]-	277.21790:89836 278.22256:9092 279.22723:958	178.50169:10 275.20483:7 277.21704:1650 277.84207:7 278.21899:12	135999	90561	71732	1423305	1303521	1414854
6.754	278.10391	[M-H]-	278.10391:53073 279.10858:4888 280.11325:577	144.08151:26 162.09081:128 172.07417:13 174.09547:22 190.08580:73 204.09747:10 218.08208:433 218.12294:16 229.19704:8 278.10312:780	10058	5654	5272	883139	1099748	1097695
6.053	279.12277	[M-H]-	279.12277:1997 280.12744:369 281.13211:1466		113927	102763	198644	41665	35750	36040
6.305	279.12405	[M-H]-	279.12378:1943 280.12845:433 281.13311:2244		305544	277861	69909	19900	26815	25733
16.652	279.23273	[M-H]-	279.23273:3207 280.23739:429 281.24206:113		43420	32205	21893	46234	55293	58322
24.305	279.23413	[M-H]-	279.23416:248859 280.23883:31258 281.24350:1995	96.95591:9 279.16602:20 279.23416:1722 279.39267:5	393177	326115	259777	4011916	3985328	4307415
15.646	279.91837	[M-H]-	279.91837:43798 280.92303:1147 281.92770:0	52.66171:8 77.96619:23 126.43202:12 134.54350:6 146.95973:263 161.65764:9 210.76981:8 210.92123:48 213.91698:10 240.04716:21 262.18494:8 278.24332:9 278.31293:6 279.91797:2972 279.98080:12 280.10864:8 280.14938:8 280.16684:7 280.27747:12 280.64914:7 280.94745:5 282.27231:5	3096456	2771797	2493951	108813	130722	174015
4.954	280.09946	[M-H]-	280.09970:688964 281.10437:97748 282.10904:55236	89.03903:6 117.03240:20 119.04980:355 134.06058:57 145.02908:532 160.03966:117 237.09563:21 238.09988:10 253.08878:32 278.48047:8 280.09940:4220	24727	36636	28120	17870997	20375469	17231523
6.178	281.02289	[M-H]-	281.02289:82400 282.02756:7684 283.03222:0	71.01293:7 77.03962:200 93.03474:15 97.03129:25 97.06564:17 97.99979:6 109.02871:14 120.72584:5 121.02930:4706 121.06890:10 121.21163:6 121.56799:5 121.58333:5 121.89031:6 122.03242:22 135.08253:5 137.02425:168 137.09697:16 146.28181:6 160.48439:6 167.03438:6 177.09256:8 179.03242:18 179.06900:18 186.40344:6 191.10988:9 193.08620:27 195.58791:6 205.04802:12 219.10074:12 221.02003:5 237.05502:13 2…	2441781	2187120	1714015	1022415	1047359	873778
13.594	281.17578	[M-H]-	281.17578:5737 282.18045:975 283.18512:6384	53.07899:5 53.57678:5 54.26118:6 55.50303:5 56.03806:6 57.02173:5 58.33925:5 59.01817:11 59.19775:6 61.05577:6 63.62865:5 66.93293:5 73.02966:9 74.46013:5 74.70943:8 74.88990:6 75.81674:5 76.42056:5 78.95865:7 79.49419:13 82.03516:6 83.05260:28 91.11549:6 93.18201:5 94.26617:5 96.51478:7 101.63775:5 102.06245:9 103.60187:6 107.71819:5 108.04330:5 108.49928:5 108.85095:6 109.31953:5 111.72532:6 11…	385040	404789	221743	48594	44424	44960
14.334	281.17603	[M-H]-	281.17490:3301 282.17956:488 283.18423:3589		60677	48877	40422	228746	243424	239845
26.288	281.24814	[M-H]-	281.24814:4059 282.25281:764 283.25747:212		35595	24663	20483	71116	80544	87581
15.645	281.91431	[M-H]-	281.91431:2463 282.91897:0 283.92364:0		198113	167317	153615	3726	5496	6687
6.140	282.02515	[M+Cl]-	282.02396:2485 283.02862:1514 284.03329:0		267594	238557	168491	112666	118257	98620
6.044	282.11508	[M-H]-	282.11374:421335 283.11841:59967 284.12307:3599	59.01285:26 78.04294:14 119.04965:119 120.05734:19 121.03097:26 122.03179:27 145.03024:67 162.05620:28 174.05923:13 282.11328:2851 283.11365:12	99446	60241	39768	36545032	33267553	34613519
5.718	283.08203	[M-H]-	283.08066:3063 284.08533:539 285.08999:7774		706627	526111	460233	523692	376178	350786
5.536	283.08231	[M-H]-	283.08206:6251 284.08673:699 285.09140:4774		387546	347160	278323	523692	526029	486869
5.993	283.11673	[M-H]-	283.11673:66327 284.12140:4201 285.12607:5383		456706	403452	315281	5787690	5823171	5260300
5.718	283.11884	[M-H]-	283.11874:9805 284.12341:1006 285.12808:9652		1733407	1564763	1198703	1810899	1582006	1481384
14.247	283.19180	[M-H]-	283.19180:17040 284.19647:2066 285.20114:1264	57.03424:17 83.05161:7 123.09491:10 154.00731:7 195.13118:8 239.20038:128 265.17664:35 282.97928:18 283.02609:12 283.13727:5 283.15482:7 283.19092:867 283.22672:17 283.85165:5	711852	950580	756866	221123	227484	233324
14.097	283.19199	[M-H]-	283.19199:13992 284.19665:1906 285.20132:1805	51.41493:7 51.50475:5 51.98000:6 52.66559:6 53.21256:5 53.83937:5 54.15883:7 54.70022:5 59.01333:10 59.22993:5 59.96559:5 61.92035:6 62.95082:5 64.33253:5 67.60905:6 68.27125:5 68.56755:7 68.98577:5 69.76500:5 70.04414:5 72.07578:5 72.67937:6 73.03283:7 74.95622:5 75.08575:5 75.93195:6 78.07738:5 78.95567:26 81.03662:9 82.22437:5 83.03369:5 83.04954:16 84.61611:6 85.07111:8 85.34403:5 93.78067:5 …	1052691	905618	539924	221123	159216	233324
17.722	283.22818	[M-H]-	283.22818:3620 284.23285:557 285.23752:168		160886	123726	113420	32143	42917	41853
28.830	283.26373	[M-H]-	283.26370:6300 284.26837:810 285.27304:0	73.87431:8 283.26324:354 284.26743:22	133011	79892	65301	155836	154034	176897
4.236	285.06229	[M-H]-	285.06253:34799 286.06720:2724 287.07187:1509	51.02401:19 55.01902:72 56.99752:24 57.03493:121 59.01348:55 65.00358:11 65.03944:13 67.05523:63 68.99712:16 69.03658:9 71.01363:39 71.04888:22 73.02945:14 75.00841:39 77.03896:32 78.95871:87 79.05525:98 79.98844:12 80.02821:42 81.03327:23 83.05105:36 84.02197:43 85.02917:52 87.00965:30 91.05498:72 92.02390:7 93.03401:60 93.07111:15 95.01383:51 95.05045:181 97.06571:47 99.00883:86 101.03891:45 10…	429168	398884	296650	909894	1058078	942205
2.318	285.06314	[M-H]-	285.06259:142327 286.06726:9367 287.07193:1669	71.04876:13 108.02063:111 109.02847:23 123.04514:23 139.07053:6 151.03850:15 151.86955:5 152.01152:270 153.01933:245 165.01932:21 174.01860:7 179.03436:17 181.08542:12 285.06189:1200	17830181	17113892	15683705	4497317	4533125	4450800
5.353	285.13412	[M-H]-	285.13437:8369 286.13904:982 287.14370:9181		1975130	1814524	1377079	1116266	1135678	1038091
7.999	285.18124	[M-H]-	285.18124:41321 286.18591:4064 287.19058:1428	58.03207:15 59.01314:34 62.19687:16 82.07259:6 87.00639:53 96.72997:17 99.04595:11 109.06493:18 110.85923:5 113.02654:29 113.05981:8 124.11578:20 130.08774:532 130.41595:12 141.09264:6 154.05984:5 154.08650:71 161.02130:5 165.13826:5 179.14479:17 182.15443:9 196.95688:7 199.17982:168 199.72301:8 225.95375:5 241.14194:17 241.19325:68 243.16618:25 253.06470:7 253.10342:26 256.08337:6 267.12326:18 2…	918448	1100451	253972	7726	30555	23205
7.744	285.18182	[M-H]-	285.18182:30011 286.18649:3107 287.19116:1207	57.03429:67 58.00494:7 58.03004:86 59.36904:5 64.68991:5 65.06528:5 68.29981:16 69.03471:5 71.04881:9 73.02946:11 78.95862:45 80.05009:13 82.06654:50 84.08159:10 87.00754:9 93.03237:9 95.03844:8 96.02666:6 97.00395:9 97.06470:19 98.00318:5 107.27091:5 108.02145:15 109.03230:9 111.08762:11 111.11575:5 113.10794:5 114.09269:12 123.07575:15 126.08802:6 129.10300:50 130.08742:98 134.06779:13 135.0784…	926844	548049	620875	22593	30555	23205
15.366	285.20804	[M-H]-	285.20761:39087 286.21228:4112 287.21695:491	118.92836:8 174.45482:10 178.07944:16 223.20691:56 267.19550:121 285.09656:8 285.20712:1658 285.24738:11 286.21194:15	2113712	1966752	1887353	631770	754458	809495
7.837	286.18442	[M-H]-	286.18442:1427 287.18909:932 288.19375:130		119511	124405	71650	0	1709	1902
34.229	286.80154	[M-H]-	286.80154:5074 287.80621:0 288.81088:0		344194	117234	229398	44375	26113	54323
5.057	287.11377	[M-H]-	287.11340:12903 288.11807:1233 289.12274:4425	50.00558:14 50.45919:13 57.03429:111 59.01398:115 67.01958:7 69.03462:11 71.01357:26 71.05138:8 73.02842:18 78.95879:50 80.02523:20 80.21502:11 81.03056:5 83.05240:42 85.02909:33 87.00812:88 89.02598:21 95.05105:29 96.97635:15 97.06541:31 98.19254:9 107.04940:15 110.04044:18 115.04249:5 125.06291:6 125.10175:15 139.81017:12 164.04636:9 195.10643:5 223.54483:5	3067441	1488405	2132988	408184	443044	415241
5.218	287.11404	[M-H]-	287.11404:19939 288.11871:2006 289.12338:5957	53.04332:9 53.35796:5 57.03434:175 59.01430:278 59.25114:7 59.26988:8 59.53257:5 62.57315:5 63.19369:5 67.01817:13 67.05524:21 68.99708:13 69.03464:49 71.01358:52 71.05058:15 72.99671:12 73.02940:42 78.95836:60 83.04924:23 85.02813:10 85.06760:13 86.61102:5 87.00895:124 87.04527:25 88.18169:8 88.76366:6 89.02271:27 91.05553:12 93.90500:8 94.79684:6 95.05004:15 96.02148:9 97.06610:73 99.04663:49 1…	3067441	2858987	1142203	408184	443044	415241
5.272	287.14993	[M-H]-	287.14993:9128 288.15460:876 289.15927:2348		428024	1280265	605055	782592	793811	714514
3.215	288.95175	[M-H]-	288.95175:5940 289.95642:416 290.96109:476		370007	393892	278124	29215	28570	26198
4.285	289.12894	[M-H]-	289.12894:10637 290.13360:1251 291.13827:8517	50.70646:6 52.29879:5 52.61908:5 52.71208:12 55.01685:5 57.03440:175 58.00751:20 59.01364:208 60.59179:7 62.63643:5 64.43553:5 71.01415:127 71.05167:5 72.88974:5 73.02937:6 74.02541:6 74.96194:6 77.04135:25 78.02483:5 78.35080:5 78.95843:47 79.50327:5 81.03313:23 83.01117:34 83.04919:8 83.30289:5 86.38779:5 87.00944:112 87.25626:5 89.02266:9 89.92734:6 91.00712:5 93.03413:13 94.27941:14 95.01192:…	1485479	1372685	1033503	322253	320608	291068
4.445	291.14432	[M-H]-	291.14432:8013 292.14899:938 293.15365:260		690976	387025	491818	188947	173443	69251
4.259	291.14499	[M-H]-	291.14487:8167 292.14953:1097 293.15420:263	57.03432:88 59.01314:227 81.03618:11 83.01350:6 87.00937:15 87.04507:29 92.11037:16 97.06691:17 98.07116:10 99.04533:43 113.06215:16 115.03911:38 135.03151:6 136.08032:5 153.01721:8 159.05858:21 199.09525:19 203.10960:24 230.11951:11 231.12610:49 245.05359:6 259.12955:5 273.00406:19 273.13168:7 291.09827:25 291.14517:127	414567	622683	491818	230740	213805	213594
21.070	291.19696	[M-H]-	291.19696:30420 292.20163:3883 293.20630:946	71.01583:40 138.37019:8 252.21889:11	31408	24232	18608	410445	419839	460630
17.831	291.19739	[M-H]-	291.19739:61204 292.20206:7261 293.20672:42964	93.07106:11 121.10049:47 125.09795:32 135.08037:18 137.19476:7 165.12929:16 171.10405:15 185.11826:98 193.16104:9 197.11794:39 211.13823:8 213.15178:12 223.16141:8 247.20125:15 263.20590:8 273.17841:20 291.15210:6 291.19659:1521 291.24695:10	321048	242860	222436	1393552	1699240	1795606
33.332	292.92236	[M-H]-	292.92236:42130 293.92703:202 294.93170:679		3007424	2371670	2047720	1941968	1891889	2174464
33.423	292.92285	[M-H]-	292.92285:30948 293.92752:0 294.93219:424	78.95811:39 96.96951:758 98.95866:7 156.42451:17 158.92847:21 176.93504:614 177.96269:8 194.85738:6 194.94617:599 218.90395:11 228.86076:6 246.89769:44 249.12311:9 292.80875:9	3033519	2366290	2052313	1946227	1880883	2162376
4.666	293.10077	[M-H]-	293.10092:6003 294.10559:886 295.11026:1013		7722	11673	15376	283645	265262	165343
11.109	293.10229	[M-H]-	293.10229:2990 294.10696:476 295.11163:150		102905	86492	56059	142648	168054	100649
13.733	293.17758	[M-H]-	293.17801:323806 294.18268:37974 295.18734:3280	71.01434:81 154.02448:36 192.11086:7 218.09268:17 220.13980:61 221.15469:917 222.16080:15 236.10625:1092 237.10820:25 293.17804:246	7916997	7205287	6758636	8048856	8136069	6960373
24.487	293.17920	[M-H]-	293.17871:12616 294.18338:1315 295.18805:0	68.29149:10 78.95847:23 79.95729:133 95.95327:69 96.95963:1266 177.08771:23	280167	199207	176723	714097	796767	1040632
25.615	293.17960	[M-H]-	293.17938:21585 294.18405:2393 295.18872:0	79.95682:232 95.95332:32 96.95967:2017 132.54953:25 165.02171:5	483328	396710	604693	807769	803964	852714
24.933	293.17984	[M-H]-	293.17984:18121 294.18451:2297 295.18918:0	50.10248:5 50.22293:6 50.34155:5 51.00420:6 51.27524:5 51.63953:7 51.80712:7 51.88016:5 52.88911:5 52.92704:5 53.27679:5 53.39528:5 53.49024:8 54.42525:6 54.43295:6 54.54335:5 54.71042:5 55.05825:5 55.55185:5 55.76107:7 55.98857:5 56.05883:5 56.40835:5 56.70913:5 56.94772:5 57.55559:5 57.71665:6 57.79594:6 57.84619:5 58.10572:5 58.69840:5 58.90642:6 59.28606:5 59.35571:6 59.45489:6 59.53000:6 59.…	2017436	1529728	708875	171326	168733	278378
16.934	293.21213	[M-H]-	293.21213:17464 294.21680:2248 295.22146:384	96.97295:5 113.09674:11 121.10120:115 123.07950:16 171.10333:219 176.93639:10 196.43321:12 221.15411:17 231.21173:31 235.16298:22 236.10388:21 249.22096:32 275.20209:434 293.21185:683	220468	184172	154625	463570	584786	620604
17.910	293.21307	[M-H]-	293.21307:94645 294.21774:10098 295.22241:2379	90.61472:5 293.21301:1806	12746	6640	5391	1444028	1684429	1722721
22.548	293.21362	[M-H]-	293.21362:280027 294.21829:35169 295.22296:2765	139.11519:35 171.10268:262 181.15576:10 266.22223:7 293.21271:1510	83136	60372	47834	4723063	4644443	4883810
19.178	293.21368	[M-H]-	293.21368:251823 294.21835:30751 295.22302:2888	95.08836:9 125.09654:17 149.09679:12 185.11884:15 275.21146:5 293.21289:2974 293.27478:7 294.21078:9	475248	374722	324610	6153836	6275276	6923157
25.074	294.18222	[M-H]-	294.18222:2284 295.18689:0 296.19156:0		283768	197776	65069	18980	19450	20257
33.450	294.84772	[M-H]-	294.84772:9251 295.85239:0 296.85705:192		592204	427033	283358	255371	315728	384978
5.936	295.11884	[M-H]-	295.11884:5442 296.12350:830 297.12817:16795		680619	499992	380106	453817	498804	441891
21.365	295.22827	[M-H]-	295.22833:18033 296.23300:2188 297.23767:626	141.12987:31 155.14447:29 193.38080:9 200.95969:10 230.98964:18 249.21887:30 295.12366:6 295.22745:778 295.63470:7 296.23001:9	34786	26466	17157	252605	258453	301194
18.317	295.22888	[M-H]-	295.22974:145444 296.23440:14774 297.23907:1564	171.10077:122 195.13042:7 277.21686:175 278.22327:8 295.22903:1137	484513	384174	363337	1860584	2207411	2432983
4.261	296.09262	[M-H]-	296.09262:1837 297.09729:1999 298.10196:79678		16457	11617	6595	178594	121304	68630
32.222	296.97812	[M-H]-	296.97812:33394 297.98279:1599 298.98745:114	50.25343:5 50.28143:5 50.59264:6 50.67678:5 50.99169:5 51.07742:5 51.69109:5 51.86211:6 52.25441:5 52.31140:5 52.59098:7 53.14985:5 53.52575:5 53.78051:6 53.99151:5 54.02564:5 54.89569:6 55.04507:6 55.11194:5 55.35532:6 55.65585:5 56.60434:5 56.74833:6 56.79549:5 57.08417:5 57.26562:7 57.56340:5 57.91753:6 58.86094:5 59.13342:5 59.45522:5 59.50306:5 59.67757:6 60.87378:6 61.42306:8 62.21605:6 62.…	3790698	2101633	793272	918835	1339312	963768
26.021	296.97879	[M-H]-	296.97879:50324 297.98346:1570 298.98813:118	118.99229:18 130.99171:178 165.26366:10 180.98952:239 230.98653:967 286.72461:11 296.97870:523 297.15866:7	1336671	1251961	1591874	2082127	4057053	4923458
16.797	296.97913	[M-H]-	296.97913:134721 297.98379:3814 298.98846:192	108.67604:14 118.99371:21	6144169	4226152	3825254	7466245	9082104	9702067
16.580	296.97974	[M-H]-	296.97974:101160 297.98440:2627 298.98907:110	118.98955:9 130.99129:135 146.98518:6 180.99031:271 230.98631:595 231.19604:7 231.85754:10 296.97647:566 297.21729:8	12951522	15374197	13631215	7466245	3755375	3926767
5.381	297.06097	[M-H]-	297.06097:5175 298.06564:789 299.07031:2527		610891	567692	443368	390407	192575	181507
5.274	297.09750	[M-H]-	297.09769:3251 298.10235:177082 299.10702:26124		219887	203385	168934	485731	480516	438434
5.638	297.13458	[M-H]-	297.13458:7347 298.13925:0 299.14392:12246		1185419	597089	894397	862904	881410	800004
5.880	297.13464	[M-H]-	297.13412:10530 298.13879:1460 299.14346:10798	55.02034:25 57.03419:103 59.01343:164 65.03996:33 71.05093:15 73.02937:44 77.03846:12 78.95847:64 81.03322:23 83.05238:17 87.00637:24 93.03447:115 95.05291:21 96.96950:5 97.06539:27 99.04516:44 107.05090:37 108.02371:10 109.02853:17 109.09754:11 119.04716:6 121.06578:23 123.04474:13 125.02399:18 125.06288:18 125.10178:11 127.04097:18 137.02344:30 139.07077:14 149.02863:9 151.07780:18 161.99797:24…	2209153	1841641	1529541	275009	542937	486802
23.022	297.15289	[M-H]-	297.15268:4689 298.15735:654 299.16201:0		627074	480887	403833	42267	22682	37186
18.881	297.24432	[M-H]-	297.24384:24271 298.24850:2794 299.25317:447	76.04379:16 85.99296:9 118.99318:25 130.99214:220 134.98764:16 135.99127:14 150.23212:12 168.99153:20 180.98898:326 181.98984:12 230.98564:1033 231.98962:43 296.97708:709 297.24277:828 297.29623:5 297.97891:19 298.24454:27	1262985	977171	846062	455949	474992	578867
6.234	298.10791	[M-H]-	298.10791:4631 299.11258:7487 300.11725:1004		154419	122888	87303	5308336	4627244	4128186
4.954	298.11014	[M-H]-	298.11014:1577065 299.11481:269692 300.11947:18611	93.03412:41 117.03239:28 119.04946:189 145.02948:94 160.03819:51 204.06261:36 237.09758:12 280.09894:4318 280.28278:9 280.66135:6 281.10052:10 298.10709:301	112648	107347	76170	29446208	34435624	29489228
5.572	298.13495	[M-H]-	298.13495:2956 299.13962:13142 300.14428:1570		373553	307897	244661	0	0	0
3.742	299.07742	[M-H]-	299.07700:6207 300.08166:1240 301.08633:3276		684035	626540	471749	121673	153373	123863
5.633	299.14966	[M-H]-	299.14981:13142 300.15448:1570 301.15915:5439		2052589	1889833	925862	1141174	1219926	1087073
5.888	299.14990	[M-H]-	299.14990:10798 300.15457:1172 301.15924:3549		1233551	670199	1419260	384038	424371	379652
11.400	299.18665	[M-H]-	299.18665:25059 300.19131:3199 301.19598:1490	59.01380:52 73.02956:46 78.95850:13 87.00961:19 97.06641:9 98.12712:6 103.36993:5 126.90547:8 137.02351:12 137.10086:6 139.07480:26 143.06918:7 209.19713:7 213.15302:39 225.11023:24 225.14543:58 237.18875:16 241.10829:14 253.18088:40 255.16032:25 266.57956:14 269.17462:8 281.17496:46 282.48895:15 283.00278:12 298.84576:7 299.09232:11 299.14639:49 299.18585:1385 299.24872:8 299.30286:9 299.41119:6…	1629298	1517491	1118389	272764	290283	242174
11.505	299.18683	[M-H]-	299.18683:15626 300.19150:1805 301.19616:1261	57.03942:19 59.01573:35 78.96075:20 85.02906:20 87.00652:20 93.07430:6 97.03117:9 97.06493:14 99.04212:35 121.06957:17 153.09726:7 155.10970:9 207.10950:13 213.14900:48 214.87967:11 225.14908:9 237.18547:27 241.14166:8 253.18408:13 255.15988:7 255.19887:29 256.09970:8 281.17371:17 299.04379:6 299.07990:9 299.18646:781 299.23251:15 300.19363:10	1629298	1517491	1118389	272764	290283	242174
16.369	299.22360	[M-H]-	299.22311:18678 300.22778:2470 301.23245:332	54.31457:8 57.03157:8 78.95841:14 80.64909:12 85.02905:19 101.87249:7 113.06036:12 126.90142:17 127.91817:6 149.18996:5 153.02042:7 207.16962:7 213.15050:10 214.89766:20 230.98044:9 232.99684:6 237.18851:11 237.22552:56 253.10834:7 255.22864:12 281.21182:127 284.00385:15 298.88153:11 298.99017:7 299.18906:30 299.22275:1281 300.19473:5	519845	399015	344514	106134	117812	144401
7.941	300.08829	[M-H]-	300.08893:169771 301.09360:19555 302.09826:2050	53.26656:8 57.73506:5 71.01435:15 88.03967:361 114.01960:39 115.00338:99 131.33942:6 132.03012:1967 141.07004:112 169.13541:13 184.07686:6 218.74049:12 228.06517:15 238.08946:7 240.08456:12 256.09729:33 282.07837:9 300.08749:496 300.16391:13 300.53760:7 301.09253:12	4271620	4262095	3224794	8320928	10042132	8644626
5.741	300.15298	[M-H]-	300.15298:1847 301.15765:5529 302.16232:665		102665	331457	68994	54322	52563	44742
4.236	301.09311	[M-H]-	301.09344:9879 302.09811:1044 303.10278:3482	57.03426:17 59.01320:44 71.01640:14 83.01424:18 85.03057:11 87.00931:44 87.04513:13 93.06140:10 97.06612:15 99.01086:16 101.02119:8 115.00190:12 125.06081:8 127.00293:22 127.03847:31 129.04576:14 132.02472:12 139.07762:8 141.01701:6 143.07034:62 145.05061:7 146.96797:11 151.07368:20 153.09315:39 156.00671:11 157.01694:10 169.08531:23 174.01637:101 175.02469:5 175.10751:14 179.06950:32 179.10637:1…	493868	458160	564258	772140	817604	727225
5.536	301.12924	[M-H]-	301.12924:33346 302.13391:3549 303.13858:7775	55.01947:30 56.99751:31 57.00801:5 57.03450:447 58.00494:28 58.84761:5 59.01368:399 66.88161:6 69.03468:21 71.01402:46 71.04895:33 73.02945:50 78.95878:155 78.98942:12 81.03324:27 83.01550:5 83.04942:60 85.02915:57 85.06686:41 87.00810:140 87.03558:5 88.04105:12 94.03709:15 95.05102:18 95.08528:13 96.01739:8 96.96967:87 97.02779:10 97.06577:168 99.03530:9 99.04671:26 102.25208:5 102.90372:6 108.0…	3086996	2798048	2156433	1182494	629481	587983
5.386	301.12985	[M-H]-	301.12994:12754 302.13461:1136 303.13928:1995	57.03678:18 59.01348:89 71.01347:25 73.21069:9 81.03308:9 85.02577:7 87.00941:16 87.04189:14 88.01151:12 95.05082:14 96.96936:33 97.06528:15 99.00741:20 99.04894:17 111.00583:9 111.08002:11 113.06329:6 113.99341:6 117.01720:15 121.03008:24 125.10162:32 126.01744:20 126.90524:10 127.07764:23 129.01643:12 129.05539:21 132.02937:25 133.03311:5 135.02356:16 135.98303:17 137.05644:25 139.07449:72 141.…	3086996	2798048	1274955	1075203	1134434	991203
7.999	301.16495	[M-H]-	301.16495:3652 302.16962:621 303.17428:635		633759	582616	371011	13351	4509	4589
12.713	301.20123	[M-H]-	301.20123:10820 302.20590:1667 303.21057:291	51.30514:5 51.42977:5 51.72450:6 52.06272:6 52.65500:5 52.88148:7 53.66076:8 53.98991:5 54.06149:5 54.93183:6 55.14340:5 55.66896:5 56.78769:5 57.03412:12 59.01352:33 60.27826:5 61.26788:5 61.55946:5 62.72189:5 65.31242:5 65.71777:5 67.68327:5 68.36594:5 68.87876:5 69.88615:7 70.40245:7 70.50172:5 71.42456:5 72.44220:6 72.48957:5 72.79934:6 74.45105:7 74.87778:5 75.31780:5 75.88932:5 75.98026:5 7…	712554	642185	544779	28526	30559	20746
5.553	302.13141	[M-H]-	302.13208:3029 303.13675:6090 304.14142:837		391206	350463	243593	141764	70497	63596
5.074	303.10791	[M-H]-	303.10791:7806 304.11258:990 305.11725:1032		1133924	999211	762437	137965	149127	145904
4.620	303.10861	[M-H]-	303.10825:5735 304.11291:714 305.11758:0		276257	227064	215378	649021	696628	629329
3.948	303.14450	[M-H]-	303.14496:7790 304.14963:949 305.15429:343	53.55118:7 59.01314:83 71.01355:13 72.99371:25 75.00927:44 85.02907:23 87.00951:55 97.06836:13 99.04905:23 99.08366:11 109.07292:6 113.06245:16 115.00205:12 115.03934:18 120.99372:28 121.06977:10 135.03026:31 139.07599:15 151.07739:8 155.07365:15 161.13152:9 171.10425:6 174.01520:22 175.02782:81 181.12296:24 185.08318:109 187.06848:14 195.10634:19 215.09317:9 221.07661:6 240.95816:10 243.09042:23…	837786	789570	554850	587964	651969	571052
5.225	303.14493	[M-H]-	303.14493:13376 304.14960:1555 305.15426:2297	57.03470:89 59.01366:232 59.20023:5 60.02147:5 61.82158:6 67.01815:18 68.01256:8 68.99418:21 71.01454:13 73.03082:16 75.39915:5 78.95853:85 81.03335:23 83.05024:36 85.03181:19 87.00882:134 87.04768:20 93.03405:15 94.50237:5 95.01697:8 96.97284:13 97.06635:46 99.04553:42 99.28451:5 101.05640:18 103.03823:5 108.02135:62 109.02843:21 109.65033:5 111.00801:12 111.04591:8 112.05237:22 112.98294:7 113.…	617876	577921	838143	95076	102328	92202
5.376	305.15823	[M-H]-	305.15823:3036 306.16290:483 307.16757:174		314515	280765	210336	17720	19590	37391
18.514	307.19128	[M-H]-	307.19156:5647 308.19623:922 309.20089:5382	65.03699:23 73.99940:41 141.09251:51 147.11540:5 150.04880:9 187.09181:40 261.18811:25 307.15231:10 307.19055:340 308.19363:10	1852	191	358	179900	201742	220109
15.470	307.19171	[M-H]-	307.19171:10581 308.19638:1647 309.20105:2101121	110.03669:22 125.09558:129 137.09663:70 165.09285:14 179.10907:32 199.09531:18 209.11769:32 263.16611:40 289.17896:29 307.19116:395 307.22421:21 308.19446:16	12826	10408	13036	407693	287491	335165
4.666	309.07471	[M-H]-	309.07471:9676 310.07937:938 311.08404:2780		8581	183	152	270566	232445	210198
6.604	309.13519	[M-H]-	309.13519:10539 310.13986:1430 311.14453:2562	71.05057:277 96.95844:6 97.06540:121 110.48960:19 111.04598:14 111.08177:55 135.08435:6 137.09671:85 137.10892:15 145.06862:11 149.09337:109 170.05470:15 203.14569:34 221.15422:64 263.46539:12 265.11069:16 265.13989:92 309.09396:12 309.13544:26	695183	419924	285136	487305	532884	486195
14.456	309.17139	[M-H]-	309.17139:18734 310.17605:2876 311.18072:863	50.43948:5 51.41988:5 53.25142:5 53.94142:5 54.01292:5 54.59216:7 54.90869:5 55.01929:78 57.85418:5 58.57062:5 59.01156:14 60.38908:5 60.78160:5 61.12644:5 61.51862:5 63.15514:5 63.53435:5 63.75074:13 64.22092:5 65.10465:5 65.25346:6 67.02402:5 67.31188:5 68.46670:5 68.63659:5 69.28057:5 69.47761:6 70.36167:6 70.76482:5 72.23817:5 72.56072:5 73.03191:13 77.27421:5 77.66401:5 80.88004:5 81.51573:5…	569603	669755	595085	743411	793674	697747
23.022	309.17471	[M-H]-	309.17471:18195 310.17938:2205 311.18405:0	50.08442:5 50.36543:7 50.68433:5 50.79280:6 50.83754:5 50.89253:5 51.02660:5 51.09121:6 51.25043:5 51.32141:6 51.51718:5 51.54965:5 51.56712:5 51.57711:5 51.59713:5 51.61958:5 51.74955:5 51.80925:5 51.82216:5 51.82718:5 52.05025:5 52.05778:7 52.13058:6 52.23861:6 52.29555:5 52.37192:5 52.44999:5 52.54573:6 52.75520:5 52.77833:5 52.80320:5 52.87901:6 52.97797:5 53.11703:5 53.35298:5 53.38604:5 53.…	1570584	1255930	1046721	224029	203615	227364
17.141	309.20865	[M-H]-	309.20929:263040 310.21396:29108 311.21863:645173	59.01308:16 83.05166:37 109.07182:12 115.07797:14 135.08064:8 137.09599:71 153.09787:41 155.10751:232 165.09364:14 171.10414:56 183.10349:7 193.12323:103 194.12564:14 209.11342:23 247.20113:20 247.21733:21 263.19073:13 265.21707:14 291.19803:571 309.20798:670 309.36163:7	1284766	1100694	966523	5463687	6526001	7217200
14.137	309.20877	[M-H]-	309.20877:293088 310.21344:34403 311.21811:5314	57.03830:11 99.00768:61 137.09676:22 150.10046:11 152.08411:13 171.10403:22 191.14330:7 195.14044:12 209.15633:26 219.17769:21 247.20122:16 265.21252:15 273.18799:11 291.19720:963 292.19751:12 309.16611:17 309.20767:935	220984	199707	158924	3339102	5478401	2984367
15.544	309.20895	[M-H]-	309.20917:2960581 310.21384:557841 311.21850:223049	85.06260:6 123.08310:7 139.07848:14 153.09656:29 153.13208:12 155.10950:5 169.09427:9 182.13974:11 197.11743:25 199.09613:44 200.10535:87 201.11217:38 247.20432:66 265.22217:20 273.17776:20 291.19598:129 309.20789:4240 310.21191:16	44751	58591	35960	80379539	82794145	84152441
33.881	310.81998	[M-H]-	310.82019:4973 311.82486:141 312.82953:176	78.95855:749 218.90327:22 230.84949:5 278.54910:12 292.80859:66 302.64438:7	394938	295548	247929	235390	223770	284936
2.519	311.07626	[M-H]-	311.07626:4715 312.08093:706 313.08560:0	59.55128:5 61.22688:5 61.98857:15 66.66550:5 73.01743:13 78.95840:10 81.75163:8 87.00671:15 87.58789:5 93.09778:5 95.01686:9 96.96940:42 107.05109:7 108.01762:15 111.00596:39 114.15748:32 119.05003:9 119.08418:18 126.90529:17 143.07201:7 151.07857:6 152.98595:5 158.85709:6 159.02808:14 163.07088:7 164.04715:7 172.03314:10 175.02937:14 176.06151:5 178.99942:11 180.92162:18 183.06105:11 190.06281:5…	315998	268856	201205	192620	167427	192113
2.346	311.07681	[M-H]-	311.07681:4816 312.08148:848 313.08615:856	52.87635:5 61.98826:20 64.07314:5 66.09885:5 69.87518:5 73.02938:15 85.03124:11 85.06437:9 85.62663:9 87.00956:7 96.97147:55 97.31913:5 99.05599:6 103.58567:5 119.08810:11 121.02736:8 126.90468:21 127.03865:23 127.11314:14 129.02187:6 152.01331:16 153.02046:33 159.03127:10 161.09624:5 162.99979:12 163.07915:5 163.56879:7 175.02623:8 175.06171:21 177.01859:11 178.06563:18 179.10663:27 180.00139:5 …	256382	384661	234107	192620	194752	192113
5.689	311.11288	[M-H]-	311.11362:3474 312.11828:983 313.12295:9990	71.05298:10 85.06316:7 97.06499:5 99.01057:17 99.08053:25 127.07841:9 143.15793:7 231.17368:16 267.15775:40 275.12442:5 293.14288:7 293.18381:13 311.14349:30 311.21674:16	488177	850994	642386	649396	642105	592704
6.178	311.14996	[2M-H]-	311.14996:6558 312.15463:1060 313.15930:8644		584944	538655	398031	150803	274022	254848
25.615	311.16922	[M-H]-	311.16843:12092 312.17309:1411 313.17776:0	183.01369:25 184.01384:12 216.93823:7 311.16846:3160 311.22357:42 311.25424:18 312.16956:17	681833	565089	871665	457706	494121	549628
24.435	311.16922	[M-H]-	311.16922:33114 312.17389:4393 313.17856:0	50.75362:5 54.51506:5 56.12657:5 56.62534:5 57.22097:5 57.30518:5 58.11098:5 58.93576:6 58.97314:6 58.99184:5 59.65078:6 60.86022:5 64.43566:5 64.54179:5 65.53467:5 68.99429:12 69.18798:5 73.68782:5 76.20478:5 77.54035:5 78.15714:5 79.95731:104 80.96437:9 81.95322:16 82.69791:5 89.75940:5 92.34453:6 96.66852:6 98.44390:5 98.96002:8 100.27487:5 100.71416:5 101.42040:5 104.30565:5 104.71452:6 105.3…	3871471	3139760	1660525	564834	1402375	1565097
24.298	311.16956	[M-H]-	311.16956:58526 312.17422:6676 313.17889:0	52.82322:13 183.01096:18 311.16849:1651 311.21823:23 311.34708:7 312.15152:10	3552322	2951564	1660525	1310231	1402375	1565097
13.268	311.18658	[M-H]-	311.18658:21017 312.19125:3168 313.19592:3825	53.71933:5 56.59910:5 59.01326:45 60.23225:6 60.58914:5 61.62494:5 65.55714:5 66.44714:8 68.46946:5 70.33427:5 73.29719:5 73.67580:5 80.02518:6 95.04762:6 96.24828:5 97.06869:7 98.28573:5 99.04568:11 99.08376:12 102.62875:5 102.63929:6 106.87502:5 111.73985:5 112.01939:7 112.48370:5 114.12368:8 121.51805:5 122.90986:8 127.03481:8 131.34740:5 135.07916:10 135.15318:5 137.47578:5 138.07985:6 139.30…	750021	633287	470089	282822	327152	223117
22.597	311.22327	[M-H]-	311.22327:16749 312.22793:2192 313.23260:386	57.03432:18 79.95572:8 81.96249:8 96.95924:16 98.96589:16 111.08256:17 119.05004:28 137.09253:23 139.11153:14 155.11032:15 156.35097:6 183.01375:30 264.81100:13 301.03781:5	14500	5397	9196	361090	364430	419509
15.660	311.22336	[M-H]-	311.22302:17270 312.22769:2693 313.23236:8489	57.03415:50 62.58269:8 71.01345:8 78.61456:9 80.02499:12 81.03306:13 85.06424:8 101.03516:12 107.16261:5 113.09287:10 122.95586:25 137.09651:12 149.82343:15 171.09918:19 183.01373:12 195.14011:20 209.28738:6	1612647	1393288	1297745	1891974	3038227	2726590
15.131	311.22464	[M-H]-	311.22464:902339 312.22931:142680 313.23398:14424	171.10382:16 177.12915:14 183.10641:5 185.11368:17 214.12497:8 293.21243:1176 294.22189:5 311.22452:5464 311.32608:5 312.22574:21	504521	454252	416902	23621364	19409222	23225191
15.265	311.22476	[M-H]-	311.22476:494045 312.22943:61415 313.23410:6681	154.08984:10 171.10410:46 185.11746:21 200.11189:27 201.10757:17 249.22279:17 275.20544:18 293.21332:400 311.22238:2072 312.22327:9	566838	513210	416902	23629764	23121575	23210463
16.827	311.22531	[M-H]-	311.22467:5770831 312.22934:1101872 313.23401:114676	71.01353:7 87.04847:9 125.10149:7 155.14430:25 157.12027:10 169.08549:7 171.14034:5 183.14117:9 199.16908:8 200.10641:84 249.22255:44 265.21255:20 293.21133:107 309.38461:8 311.22452:10181 311.42172:17 311.47565:16 311.51840:7 311.57144:19 311.69150:5 311.80710:8 312.01541:8 312.22186:11	350056	327126	261722	121464677	137562826	142309348
19.890	311.25903	[M-H]-	311.25903:9245 312.26370:1561 313.26837:487	57.03415:45 78.96761:7 83.05227:11 100.94431:9 107.04025:6 155.98956:13 170.00459:18 183.01898:11	279036	230901	188023	69863	61664	91898
5.325	312.12198	[M-H]-	312.12286:3154 313.12753:8691 314.13220:1191		158234	43340	34318	128526	122558	116893
24.476	312.17230	[M-H]-	312.17230:4335 313.17697:1216 314.18164:0		560893	414175	213192	70088	149021	75068
15.797	312.22623	[M-H]-	312.22623:3056 313.23089:8721 314.23556:1515		270539	227548	151847	191960	219598	196272
33.440	312.86047	[M-H]-	312.86047:10018 313.86514:0 314.86981:378		762486	579199	345723	325190	372822	491042
7.029	313.01227	[M-H]-	313.01227:25300 314.01694:2720 315.02160:0	53.06630:5 56.66199:5 57.03444:112 58.21444:5 58.97752:14 59.01334:83 59.33694:6 61.48041:5 65.03979:49 69.03223:10 69.32113:6 71.01369:23 71.05180:7 73.02711:23 75.15797:9 78.95862:71 80.02728:13 80.19027:10 81.69527:5 83.04907:45 85.06454:24 87.01100:20 89.03927:6 93.03460:4017 93.07487:5 93.13496:5 93.19707:6 93.21545:9 93.33646:5 93.39021:5 93.49108:5 93.55162:7 93.59512:6 93.68285:6 93.74346…	572265	501106	345481	0	0	0
29.069	313.07886	[M-H]-	313.07843:6588 314.08310:1528 315.08777:0	65.30102:13 74.99201:11 91.02175:233 253.16460:10 268.98611:9 313.15955:11	267448	119277	168719	80668	160247	709447
5.861	313.12921	[M-H]-	313.12912:9813 314.13379:1439 315.13846:11763	59.01559:38 73.02927:17 75.00702:18 85.02895:56 87.00686:13 95.05080:9 96.96935:24 99.04537:23 109.06833:10 111.00918:34 115.00188:37 115.03609:11 127.04041:10 129.01796:9 129.06129:5 129.08499:10 135.08028:14 139.07744:9 141.05429:17 142.99817:20 143.06912:7 145.05165:31 153.05536:16 155.07161:14 157.01256:25 161.67035:6 167.06712:19 174.01665:108 175.02467:29 193.12427:8 195.09995:26 207.12436:…	2621649	1971507	1755020	1166166	1222925	1095314
6.006	313.13007	[M-H]-	313.13007:18353 314.13473:2288 315.13940:38363		2546385	1971507	1771438	1166166	713402	654804
12.226	313.20154	[M-H]-	313.20154:4774 314.20621:810 315.21087:1074	59.01575:5 75.01009:11 78.95891:10 80.24921:16 85.06449:7 87.00730:11 89.02362:10 125.09786:11 139.11154:30 143.03571:26 151.07344:13 153.12643:13 166.41878:10 169.04924:6 171.09930:6 176.93483:12 179.11115:8 201.13046:5 207.05945:6 209.14673:8 225.18553:5 239.16443:20 251.19778:12 251.20880:15 253.01456:5 255.11554:6 255.15538:45 269.17484:15 271.19089:6 271.43915:6 276.84042:11 295.19022:80 312…	888790	653361	446242	94431	64011	86534
15.660	313.23801	[M-H]-	313.23801:9039 314.24267:1269 315.24734:262	73.03084:28 169.08575:15 172.10622:18 187.11615:9 243.03023:22 267.22134:10 292.98251:14 294.84875:18 295.21387:38 313.16586:15 313.23929:1069 314.24384:31	200011	173581	165774	165471	207111	241049
15.996	313.23849	[M-H]-	313.23849:18703 314.24316:2810 315.24783:596	50.02036:5 50.36536:5 50.92719:6 51.08117:5 51.68158:5 52.71722:5 52.85366:5 53.13976:5 53.28437:10 53.34275:5 53.38596:11 53.70153:5 53.78566:5 53.79842:6 53.90051:5 54.50221:6 54.55871:5 54.80817:5 55.38902:5 55.43821:5 55.52888:5 55.82776:5 56.11092:5 56.71169:5 57.03431:20 57.54235:5 57.63209:6 58.00497:17 58.16930:5 59.20308:5 59.45752:5 59.46289:5 59.62391:5 59.76094:6 59.78245:6 59.86604:6…	1056585	901885	764666	81378	79999	76780
17.450	313.23923	[M-H]-	313.23923:9638 314.24390:1558 315.24856:254	50.33582:5 50.61256:7 52.95493:17 53.56921:5 53.77045:5 53.92612:7 54.45609:8 54.74134:6 55.27011:8 57.03440:37 57.09220:5 58.54666:25 61.46691:6 61.76167:5 62.02707:5 62.73848:5 62.97011:5 63.85358:6 64.31017:5 64.41061:7 65.40811:5 68.16203:12 68.54446:5 69.32120:5 69.64877:5 71.28072:6 71.75719:5 72.43639:5 72.77126:5 73.51485:6 74.13940:6 74.28920:5 75.17010:6 75.96825:5 76.97492:5 77.63539:5…	415160	335226	284638	92249	125369	130654
4.758	314.10388	[M-H]-	314.10339:15573 315.10806:4765 316.11273:736	78.96026:8 104.05295:9 114.06557:18 126.06449:7 133.02798:30 133.05101:18 134.05695:12 135.04410:357 145.03094:27 151.03937:6 160.04137:145 161.02122:53 161.04700:11 162.05113:17 169.09914:5 176.04005:10 185.06184:11 186.05775:6 202.05077:62 215.09323:18 216.93082:13 220.05901:82 222.78094:6 254.07249:12 255.08800:7 286.06448:11 296.09213:921 297.10104:18 314.10193:583 314.17621:11 314.20581:23 3…	3117	3290	11332	657652	765491	754311
33.792	314.90390	[M-H]-	314.90390:15662 315.90857:0 316.91324:0		1324575	1093963	903439	831008	791274	939731
3.742	315.07217	[M-H]-	315.07217:7141 316.07684:912 317.08151:770	57.03646:18 59.01433:36 61.98843:31 62.24060:5 66.03371:16 66.63421:9 69.03584:49 69.26666:9 69.71237:5 70.24764:6 71.01343:5 72.93742:21 75.70442:12 78.95854:234 79.01704:28 79.15621:6 79.17478:5 81.03303:15 87.00941:43 93.03076:10 94.78648:5 95.01289:10 95.26111:5 96.96973:162 97.06523:15 98.83440:5 99.04654:11 103.39437:5 108.01952:85 109.06456:9 110.03332:12 115.28174:5 117.10368:5 121.03101:…	390521	387270	271682	190629	212104	228367
5.354	315.14484	[M-H]-	315.14484:15285 316.14950:1591 317.15417:4849	53.50792:5 57.03466:112 59.01324:98 67.01813:6 69.03460:23 71.01354:23 73.02748:24 81.03281:18 83.05238:30 87.00639:60 87.04553:13 97.06538:43 99.04559:21 100.02057:7 107.05296:7 108.02271:16 109.06562:33 123.07577:24 135.08060:16 137.06003:32 149.02861:16 151.04787:8 151.07233:11 163.03957:7 165.05774:8 195.10634:11	1118077	1109477	908510	924621	1773841	865081
5.547	315.14545	[M-H]-	315.14545:13432 316.15011:1363 317.15478:3003	57.03431:36 59.01346:57 71.01073:10 78.95856:7 87.00733:53 96.96978:43 97.02785:10 97.06896:13 99.00421:7 102.03384:16 109.06501:11 113.05989:18 113.99643:8 115.00594:11 115.03951:17 123.04351:14 125.09472:15 127.03882:13 127.07410:12 133.10310:37 135.08051:20 141.05191:11 143.06512:11 147.11610:6 151.07449:10 153.09387:24 155.11411:25 156.00674:24 169.08626:8 171.09967:15 174.01805:129 175.03436…	1235821	1232882	1009550	1584020	926716	1503332
5.880	315.14612	[M-H]-	315.14612:32612 316.15079:3637 317.15545:10909	52.60365:6 53.04094:11 55.01951:11 57.03467:357 57.05533:5 58.00496:7 59.01385:184 63.94801:6 67.29185:5 69.03472:29 71.01610:21 71.05136:9 71.35992:5 72.99383:22 73.02949:20 75.01478:11 78.95858:90 79.05447:14 79.61819:6 81.07087:16 83.01577:16 83.04973:69 84.01882:10 85.02921:25 85.53345:6 86.86700:12 87.00919:83 87.04538:22 88.24682:5 89.02322:17 90.27082:5 93.08122:15 95.05108:20 95.08756:8 9…	4704910	4530847	3290383	405188	453171	426618
13.306	315.21725	[M-H]-	315.21725:9148 316.22192:1598 317.22659:219	51.09109:5 51.29763:5 52.23095:5 53.73717:5 53.82134:5 54.21754:5 54.64605:6 55.28550:5 55.33723:5 57.02902:7 57.15516:5 59.01315:16 59.01849:9 61.49942:5 61.72325:10 61.75333:5 67.28323:5 67.68893:5 68.11595:5 68.66817:12 68.88449:5 68.89893:5 70.59222:7 70.91405:5 71.87494:5 73.98659:6 75.74095:5 78.95851:13 84.49442:5 85.02831:14 86.32327:8 89.02603:25 90.06600:5 90.13202:6 90.25477:5 92.03719…	441932	388477	288252	130355	130580	95848
5.931	316.14896	[M-H]-	316.14896:4470 317.15362:16844 318.15829:2097		626988	476319	394123	48778	47803	44099
32.708	316.73749	[M-H]-	316.73749:4818 317.74216:0 318.74682:0		118369	111799	93376	68862	69866	77003
34.849	316.73853	[M-H]-	316.73853:64588 317.74319:0 318.74786:0		2346705	2245613	2097846	1593196	903344	1899096
6.140	316.73929	[M-H]-	316.73929:27494 317.74396:0 318.74862:0	55.01938:22 56.48656:9 57.03418:31 57.60027:5 57.72704:5 58.75618:7 59.01299:52 61.98853:34 64.19835:28 64.20677:10 64.39918:5 69.03455:13 71.05161:18 71.39794:5 71.89250:5 72.58418:17 72.91345:7 72.99365:20 73.02634:13 74.22298:5 78.95888:153 80.39882:5 83.04914:44 83.49345:6 84.67020:6 85.02865:18 85.04504:18 87.00923:23 89.01276:8 90.66756:14 92.25407:5 96.02110:24 96.96891:34 97.06852:19 98.8…	3222214	2828839	962466	104914	112883	106007
4.748	317.12439	[M-H]-	317.12439:18945 318.12906:2355 319.13373:3391		2078377	1965329	1544894	320697	609459	565185
4.597	317.12460	[M-H]-	317.12460:8636 318.12927:961 319.13394:489		1102571	1080987	1544894	595640	609459	565185
7.153	318.09024	[M-H]-	318.09024:5786 319.09491:859 320.09958:0	119.04637:34 136.07654:20 195.93832:7 282.11386:470 318.73593:31	511	0	0	166969	272907	250827
6.278	318.16327	[M-H]-	318.16327:1715 319.16794:1668 320.17260:296		336857	277894	196419	10088	12210	10682
29.958	318.98138	[M-H]-	318.98138:608363 319.98605:17118 320.99072:315	118.99093:211 168.99001:605 318.98004:893	27467357	26420192	22765983	62547955	20178961	26264206
16.640	318.98141	[M-H]-	318.98141:506435 319.98608:16056 320.99075:354	118.99282:134 136.19751:8 168.98904:562 240.72145:14 318.98019:922 319.99078:6	71642553	83539044	76868419	40020533	19440736	48432820
28.939	318.98169	[M-H]-	318.98169:689111 319.98636:22135 320.99102:287	118.99258:104 168.98936:592 318.98105:780	55553706	33601591	72216626	60636743	93583881	69341454
32.053	318.98172	[M-H]-	318.98172:580563 319.98639:20847 320.99106:461	118.99309:243 168.98972:924 169.58369:5 169.75131:5 169.99609:13 216.88257:15 318.98056:1410 319.04077:12 319.17874:6 319.41980:7	69359714	43955406	41261019	24949428	38301776	45677892
31.933	318.98184	[M-H]-	318.98184:440698 319.98651:12052 320.99118:166	118.99232:133 168.98994:391 318.97986:737	41574707	43955406	41261019	24949428	38301776	45677892
26.021	318.98187	[M-H]-	318.98187:645144 319.98654:20732 320.99121:300	118.99199:137 168.98891:519 318.98029:852	19333037	13783049	25191713	43098863	69401080	70492762
16.764	318.98242	[M-H]-	318.98242:617930 319.98709:17747 320.99176:259	118.99575:50 168.98956:490 318.98090:826	71642553	37253462	76868419	40020533	46717305	48432820
3.871	319.10355	[M-H]-	319.10355:11016 320.10821:1255 321.11288:852	96.96953:13 111.04565:38 135.04787:8 143.03566:14 143.07358:8 149.09625:7 156.00206:8 157.11298:22 168.98691:18 169.01309:5 196.88911:11 269.10077:7 273.09195:8 273.13315:21 275.17358:13 318.73575:263 318.81671:21 318.97836:37 319.12738:17 319.16428:10 320.06766:11 320.12805:5	82355	134242	48520	279913	291792	262484
3.735	319.10361	[M-H]-	319.10361:9010 320.10827:960 321.11294:0		82355	134242	48520	279722	236982	262943
5.548	319.13965	[M-H]-	319.13980:25652 320.14447:2480 321.14914:770	56.67495:9 57.03422:30 58.00550:6 59.01373:168 71.01233:8 73.02937:25 78.95845:22 85.03867:5 87.04523:27 89.02267:7 96.96947:31 97.06534:24 98.03349:5 99.04366:32 99.08088:6 101.02481:38 103.05538:12 113.06137:37 115.00204:14 115.04202:19 123.04474:13 126.90208:21 127.03862:5 130.08675:5 139.07474:38 143.03995:15 145.05603:12 147.01031:8 153.08931:20 159.10164:15 168.98604:6 171.06367:26 171.1085…	1083044	993537	727169	24542	18365	17631
8.846	319.16660	[M-H]-	319.16660:24129 320.17126:2851 321.17593:550	57.03690:10 58.02902:13 59.01582:9 73.02944:11 78.95851:10 83.90292:13 87.37985:10 91.05440:13 96.96937:28 103.05927:6 109.40300:5 112.98219:11 118.98658:20 129.10202:21 130.08804:113 131.04863:14 137.09682:5 143.03177:6 143.06712:9 147.04826:29 154.08574:14 164.06898:140 165.05792:7 168.98846:76 171.11493:97 184.12895:6 188.07317:29 216.14078:67 232.09589:6 232.89664:17 233.16261:25 234.90987:7 …	567148	619665	492653	47428	37503	38927
16.501	319.98309	[M-H]-	319.98309:15577 320.98776:233 321.99243:0		567496	2541621	2103567	434893	494435	495710
3.384	321.07382	[M-H]-	321.07382:4350 322.07849:614 323.08316:1571		292429	284469	213965	903584	1038076	898721
9.413	321.07425	[M-H]-	321.07452:3697 322.07919:352 323.08386:138	78.95921:47 96.96902:564 114.79694:9 179.11115:16 185.08498:11 191.13998:13 223.10281:30 321.09320:21 321.14014:7	402837	363443	244178	83842	88029	64893
9.549	321.07428	[M-H]-	321.07428:5631 322.07895:664 323.08362:182	53.35541:5 54.25853:5 54.32772:5 57.59246:5 58.84229:5 58.93303:7 59.79587:5 62.16671:5 62.61173:6 64.36024:5 64.91107:5 66.24319:11 66.57776:10 69.05491:5 71.13091:7 74.93192:7 76.92900:7 77.17317:5 78.03413:5 78.95866:97 79.29883:6 80.00652:6 80.56432:9 84.04109:5 87.00959:24 87.50571:10 88.42328:5 92.59193:5 96.96947:387 97.09805:8 97.60763:5 99.04569:8 104.25878:5 109.01775:12 111.08274:8 120…	402837	393476	154829	83842	88029	33343
3.532	321.07529	[M-H]-	321.07568:22994 322.08035:1858 323.08502:0	57.03289:14 71.01109:10 78.28615:8 78.95841:9 95.04834:15 96.96944:23 97.02767:18 99.01093:15 111.03883:7 113.99607:37 115.00280:143 123.04467:73 125.09784:12 127.04250:14 133.07478:9 135.05196:19 136.99486:21 138.99992:20 139.07829:40 149.15598:6 157.01707:39 157.04890:10 163.07536:30 165.04877:16 167.06970:21 174.01651:287 175.02379:129 179.03673:17 179.07396:8 181.09013:21 185.08066:34 197.083…	231859	284985	213965	1004323	1164485	898721
27.298	321.21045	[M-H]-	321.20999:2546 322.21466:436 323.21933:0	78.32298:6 96.95904:17 201.70941:23 321.21078:141	299211	294333	275389	183186	185378	238943
27.409	321.21075	[M-H]-	321.21075:5678 322.21542:910 323.22009:0		470878	294333	275389	185456	185417	155919
17.076	322.16605	[M-H]-	322.16632:5241 323.17099:686 324.17566:0	278.18063:21 322.16653:240	40744	34316	29342	140202	165264	196780
12.231	322.20212	[M-H]-	322.20212:2552 323.20679:0 324.21145:0		386180	325278	295364	102665	120924	91949
12.367	322.20306	[M-H]-	322.20306:16374 323.20773:2842 324.21240:328	56.74839:11 58.02882:35 67.92670:5 69.48915:19 69.68063:5 72.04905:10 78.95857:20 80.02872:14 81.07098:6 82.06358:38 84.08264:8 86.57562:9 95.04770:14 99.08359:11 102.35418:7 109.06140:10 109.06866:10 112.07839:5 128.11119:50 129.92049:5 130.08708:496 131.20406:5 131.85820:22 146.48389:5 163.06975:10 169.11295:5 186.33224:5 190.45178:5 192.03412:6 211.25049:5 241.91058:5 251.04817:7 255.51625:6 2…	424714	374893	295364	88881	120924	35635
3.554	323.07321	[M-H]-	323.07321:8953 324.07788:853 325.08255:827		87060	114975	80688	246666	296393	266067
4.620	323.09225	[M-H]-	323.09225:8577 324.09692:599 325.10159:931		9115	19111	17086	148498	123573	139480
16.861	323.22263	[M-H]-	323.22263:4817 324.22729:938 325.23196:1465		231717	180650	140107	15121	15512	20378
17.412	323.22290	[M-H]-	323.22290:2542 324.22757:436 325.23224:4868		41008	34271	33357	143298	162255	203443
5.789	325.12772	[M-H]-	325.12912:2999 326.13379:622 327.13846:5881		206350	180970	142100	371999	385541	349583
6.128	325.12939	[M-H2O-H]-	325.12939:5039 326.13406:816 327.13873:23182		637174	599344	441500	107028	120671	107159
9.535	325.12979	[M-H]-	325.12979:7677 326.13446:1033 327.13913:660	59.01345:211 71.01368:61 97.06555:5 115.00240:41 115.04326:6 147.15002:7 151.07008:7 160.53195:7 209.11826:634 219.17909:8 281.17462:19 307.19327:33 325.13867:34 325.15640:18 325.19971:12	54460	46265	32922	181540	184787	164138
25.687	325.18506	[M-H]-	325.18533:80985 326.19000:8957 327.19467:0	183.00922:53 247.64392:17 279.23239:12 325.18423:1805 325.27405:13	3560262	4475783	3836466	3000708	3276215	3738146
25.838	325.18530	[M-H]-	325.18530:65925 326.18997:9219 327.19464:0	51.12601:5 52.26625:5 52.63146:7 53.10434:6 53.26667:5 55.08667:5 55.45123:5 55.49696:5 56.88215:5 57.69555:5 58.27287:5 60.88741:6 61.74252:5 63.35431:5 68.07302:5 71.81906:5 72.85730:6 73.76551:5 74.11243:5 78.32030:5 78.42186:5 80.14361:5 80.20589:5 91.67526:5 91.75069:5 96.19730:6 97.00058:5 97.19249:6 98.21693:5 100.04174:5 100.83299:5 101.03210:6 105.41690:7 108.57901:5 112.49867:5 113.0600…	6001921	3094273	3836466	2427467	2667807	3738146
16.894	325.20197	[M-H]-	325.20197:8632 326.20663:1154 327.21130:457	58.00748:12 74.18433:8 117.19025:6 123.07938:18 125.09772:63 135.08426:8 137.10063:12 139.11565:12 151.10765:12 171.10385:32 177.15695:7 178.10252:9 184.87247:8 199.09549:30 201.11314:61 209.12643:11 237.95779:6 263.20560:9 280.02060:20 304.99716:5 307.18762:138 307.23032:19 325.15503:15 325.20035:62 325.23499:104	15775	11321	11136	194666	284346	324363
12.594	325.20209	[M-H]-	325.20151:5008 326.20618:772 327.21084:6366	59.01573:10 60.91437:5 67.99235:10 73.02934:21 92.51819:6 101.56032:5 117.01729:7 129.09293:6 135.08025:17 140.08131:6 155.10974:18 171.09938:10 201.11491:8 203.95840:22 207.09995:6 209.12146:11 211.09761:8 223.14967:6 225.14914:15 239.08841:12 253.18060:15 279.19037:14 281.20831:119 289.17926:21 292.80392:9 297.21234:6 307.19382:29 324.98755:13 325.10043:14 325.16473:21 325.20123:451 325.24115:5…	843397	780124	544069	93487	89817	51838
14.506	325.20316	[M-H]-	325.20316:59788 326.20782:5694 327.21249:3311	71.05161:5 123.08324:18 125.09693:206 137.09686:43 149.09250:7 153.09352:10 155.10538:29 169.08549:30 171.09966:16 187.10167:14 201.11241:19 207.09975:18 209.12140:12 279.19495:13 281.21442:56 289.18491:15 307.19290:894 325.01254:5 325.20459:261 325.23734:38	285290	304611	261018	939101	1137675	1236887
17.788	325.23877	[M-H]-	325.23877:26390 326.24344:3429 327.24811:682	57.03428:13 119.04996:21 246.74002:19 263.23361:15	539939	175715	178420	535838	668679	710698
17.544	325.23953	[M-H]-	325.23846:19275 326.24313:2919 327.24780:1218	57.03421:13 80.99872:12 83.01275:18 117.39010:8 183.00912:17 288.44031:7 303.92923:14	717851	592929	582041	184573	251865	271738
21.156	325.27527	[M-H]-	325.27527:4116 326.27994:766 327.28460:265	50.27412:5 50.42717:5 50.55568:5 50.93717:5 51.01166:6 51.46974:5 51.80462:6 51.82215:6 51.96493:5 52.32660:5 52.45204:5 52.51291:5 52.62132:5 52.63397:5 52.71474:6 52.93972:5 53.21843:6 53.23072:5 53.38094:5 53.43177:5 53.52376:5 53.72690:7 54.17155:5 54.22020:6 54.39195:5 54.58702:5 54.80349:5 55.19254:5 55.24421:5 55.37872:6 55.63005:5 55.72305:5 55.83257:5 55.84037:6 56.02243:5 56.08232:5 56.…	265540	210697	172701	66685	65764	81267
7.073	326.85858	[M-H]-	326.85858:3183 327.86325:256 328.86792:0		158675	125387	83582	0	0	0
5.548	327.10757	[M-H]-	327.10880:3808 328.11346:1206 329.11813:6043		780834	617238	514064	356176	196030	179558
5.390	327.10855	[M-H]-	327.10855:3810 328.11322:5069 329.11789:8337		780834	294306	514064	347617	377398	352409
5.689	327.14441	[M-H]-	327.14456:6327 328.14923:10921 329.15390:11514		677389	675669	542525	723604	738768	662936
6.082	327.14627	[M-H]-	327.14508:22150 328.14975:2679 329.15442:18153	55.01946:19 57.03445:247 57.23404:7 59.01321:98 65.04001:15 67.30319:6 69.03346:22 69.17632:5 71.01360:17 72.02241:12 73.02942:38 77.01135:9 77.04017:32 78.04333:5 78.92142:5 78.96040:102 81.07079:15 83.01418:6 83.05025:75 85.02592:20 85.06682:30 87.00910:133 87.04867:20 93.03430:139 95.05099:35 96.13911:6 96.96954:41 97.06638:86 97.30202:5 98.79887:11 99.04291:40 100.90148:6 101.02139:14 103.670…	3154495	2862088	2123353	229203	225358	202281
25.698	327.18295	[M-H]-	327.18295:2676 328.18762:427 329.19229:0		217101	138342	120114	84807	85750	112399
10.283	327.21826	[M-H]-	327.21826:74016 328.22293:7636 329.22760:16005	59.01579:26 137.09248:17 171.10265:146 201.11226:59 291.18951:19 309.19312:5 327.17953:7 327.21701:1184 328.22415:21	3412321	3406461	2954596	1993863	1118731	1433160
11.108	327.21964	[M-H]-	327.21964:880539 328.22430:152820 329.22897:479865	59.01319:23 87.00645:20 107.08749:14 109.06503:11 119.08484:42 137.09720:456 138.09993:9 165.08931:5 171.10277:1978 171.14105:22 171.16338:7 171.18997:5 171.46382:5 172.10640:18 179.11154:21 183.14149:8 201.11310:521 201.14737:5 202.11531:12 213.10886:27 231.12260:24 273.18445:43 291.19659:49 309.20856:311 327.21985:4362 327.30569:32 327.35724:5 327.46933:11 327.62640:7 327.69083:5 327.80353:7 32…	18011492	15506224	12320386	1700583	3193751	1707933
18.584	327.25522	[M-H]-	327.25540:38388 328.26007:4696 329.26474:578	227.12602:8 309.24075:76 327.16885:24 327.20447:11 327.25391:1220 328.26221:13	1786613	1476928	1361089	533037	642098	710219
6.190	328.11737	[M-H]-	328.11737:2972 329.12204:8725 330.12671:951		115652	216508	46796	0	0	0
5.739	328.14224	[M-H]-	328.14224:11030 329.14691:0 330.15158:0		104043	98494	78264	635658	615936	591726
33.888	328.83072	[M-H]-	328.83072:10831 329.83539:235 330.84005:281	50.29353:5 50.98401:5 51.18783:5 51.80928:5 52.67358:5 52.70429:5 52.81038:8 54.37359:5 54.45569:5 55.40166:5 55.71791:7 55.80361:5 55.94139:5 56.18876:5 57.51037:8 57.74579:5 57.92255:5 58.99949:5 59.09570:6 59.50814:5 59.69341:6 59.75253:5 60.16186:5 61.41185:5 61.66013:5 62.17731:5 62.25691:5 62.29259:5 62.80143:6 63.16853:5 64.00050:6 65.35745:5 65.56242:5 65.91772:5 66.30956:8 66.44397:5 68.…	645356	474188	416533	398791	376222	471745
3.215	329.02823	[M-H]-	329.02823:21992 330.03290:2557 331.03756:492	56.18116:5 56.51794:6 59.01315:44 60.32404:11 68.65942:8 71.04877:37 75.00746:10 78.06166:5 84.80788:5 85.02902:41 86.46529:5 87.01275:14 89.02299:18 93.03405:5 93.94198:5 93.97569:6 95.08831:17 96.96944:76 97.06534:33 97.10303:13 98.33381:23 107.04753:10 108.02127:60 109.02808:91 109.06479:6 110.03488:7 111.00925:12 111.74701:5 112.98202:18 113.02270:12 113.99714:24 120.10541:8 121.02873:153 123…	763026	660840	531815	11558	8331	10855
4.236	329.08920	[M-H]-	329.08920:96793 330.09387:8090 331.09854:1674	57.03423:24 59.01414:35 62.96165:9 67.01859:30 71.05009:48 72.99371:11 73.02944:41 75.01315:20 85.02932:955 87.04524:30 94.97636:17 95.04973:86 96.96883:12 97.06525:54 99.00754:19 101.02482:11 109.03075:35 111.04939:33 121.02776:8 121.06596:10 123.07965:16 135.02831:64 139.00174:229 139.07532:115 147.03119:28 151.03850:18 152.04974:9 155.07083:11 159.03394:29 163.07542:32 166.06464:12 167.07053:9…	1412868	1316130	971803	2639676	3322105	2598083
5.967	329.12515	[M-H]-	329.12485:19300 330.12952:2031 331.13418:1887	55.01935:28 57.03414:84 59.01328:120 68.99696:5 69.03732:9 70.02922:28 71.01345:29 72.04588:15 72.99078:10 73.02927:23 75.00702:8 81.03306:27 81.69498:6 83.04910:27 85.02895:38 85.06425:20 87.00696:113 95.05080:16 97.06526:48 99.04200:17 105.02047:14 107.04744:12 109.02838:11 109.06445:7 110.36630:10 113.99595:10 115.00540:10 119.04996:33 120.05006:9 123.04457:8 125.05882:18 134.06140:5 139.11610…	1588522	1430622	1053268	1285265	1469460	1432812
6.520	329.12558	[M-H]-	329.12558:24788 330.13025:2538 331.13492:1534	59.01559:42 83.01102:8 83.04895:10 87.01186:6 89.02647:21 96.96918:21 100.01332:15 113.02610:14 115.00220:85 120.99291:14 127.07059:7 139.11397:11 149.10036:6 153.01570:21 153.09315:10 156.00624:104 157.01230:13 165.08881:7 167.07405:14 167.10612:69 169.12570:8 174.01630:495 175.02094:55 179.10213:26 181.12614:40 183.09883:14 185.11327:20 189.09500:23 195.10580:10 198.08522:8 205.12175:23 207.108…	308973	315623	239208	2700753	1529578	1338925
5.225	329.16113	[M-H]-	329.16113:31694 330.16580:4095 331.17047:11631	50.87498:5 52.12535:5 52.48758:6 54.28151:5 55.02069:12 57.03436:224 57.20768:6 58.82354:5 59.01325:228 59.36090:5 59.46813:6 63.55080:5 65.03993:23 68.90461:5 69.03458:31 70.03812:6 71.01367:37 71.04874:36 72.85113:5 72.99220:13 73.02934:173 74.90773:5 75.00710:13 75.77713:5 76.88314:5 77.46976:5 78.27071:5 78.95846:39 79.05269:9 79.89441:5 81.03553:27 82.06641:11 83.04917:54 85.02914:93 85.0656…	3079021	2900634	2142804	910160	1449054	1382164
12.111	329.23474	[M-H]-	329.23541:448195 330.24008:57836 331.24475:4112	125.09595:13 143.10861:6 155.11415:9 165.08905:11 171.10207:115 201.11339:121 269.17789:12 275.19388:13 311.22556:40 329.23517:4788 329.76733:6 330.23724:25 330.42923:10	46742096	53722719	45709052	12187149	15974227	18951789
6.601	330.12827	[M-H]-	330.12827:2525 331.13293:1363 332.13760:244		50134	38434	25175	170756	336580	154424
5.927	330.12891	[M-H]-	330.12891:2579 331.13357:2351 332.13824:0		227774	100786	149591	179875	172488	173770
11.030	330.23755	[M-H]-	330.23755:77975 331.24222:5506 332.24688:481		937404	1317591	527792	1138149	1179401	263389
7.708	330.87820	[M-H]-	330.87820:7414 331.88287:0 332.88754:445	51.02394:18 57.03431:70 58.00750:5 59.01544:51 69.03459:15 71.01100:15 71.05069:11 72.01976:10 73.02935:72 75.01012:21 78.95891:874 78.98623:7 81.03314:11 83.04697:10 87.00645:62 87.04520:21 93.07098:8 94.04311:16 96.96922:490 97.06536:21 99.04211:25 111.08020:12 122.05908:8 127.11112:8 135.07622:9 136.05414:7 136.07645:6 138.07144:16 154.99728:6 214.87894:15 264.87280:8 276.83475:25 286.30014:7 …	1299356	1248544	287292	49	0	0
33.282	330.87823	[M-H]-	330.87823:102532 331.88290:317 332.88757:0		5948845	5127157	4218442	4223881	4120069	4666038
8.084	330.87909	[M-H]-	330.87909:5722 331.88376:0 332.88842:0	57.03439:58 59.01315:69 60.01783:11 69.03745:22 71.05160:11 72.99397:22 78.95905:527 84.99375:15 87.00948:12 87.04402:5 96.96938:318 97.02773:6 97.06532:34 99.04475:8 130.08672:16 136.07271:25 137.09251:14 158.92284:32 161.42732:5 183.17868:10 196.30316:15 200.05336:11 203.03552:15 252.95372:8 276.84360:23	459540	427907	893982	0	0	0
5.880	331.14032	[M-H]-	331.13959:11164 332.14426:1564 333.14892:6720		2407885	2163465	1596157	104336	109624	101175
5.078	331.17667	[M-H]-	331.17621:10678 332.18088:1250 333.18554:440	57.03416:80 59.01305:29 71.01348:26 71.05451:5 73.02930:28 78.95836:46 87.00624:24 87.04515:32 96.96938:39 99.01074:22 99.04549:16 101.02485:59 111.04582:13 113.06331:38 115.03550:11 122.85180:9 125.09387:29 153.05045:15 153.09193:13 155.06635:24 157.01416:13 157.05183:12 159.06636:30 163.07617:6 167.06990:6 169.08537:5 169.89082:8 175.02744:39 179.03195:8 180.06223:20 183.09866:16 193.09052:17 1…	2061124	1760417	1327322	872058	917989	819951
5.108	332.17896	[M-H]-	332.17896:2125 333.18362:886 334.18829:129		166912	243174	172043	122074	126118	110321
13.840	332.28040	[M-H]-	332.28040:5677 333.28506:816 334.28973:0	87.10031:12 96.96938:7 104.38350:6 202.91655:15 252.14130:6 333.20807:9	84188	72200	58162	393369	424627	414447
17.418	332.28122	[M-H]-	332.28122:20104 333.28589:2487 334.29055:353	78.96059:17 96.96596:10 163.61678:5 182.55788:10 320.64453:13	160355	131525	108649	485990	590945	712470
28.022	332.28137	[M-H]-	332.28137:55288 333.28604:6262 334.29071:542	96.97240:7 98.97292:8 143.07321:17	4114105	5654837	4348468	3108691	5835663	7386862
9.933	332.28140	[M-H]-	332.28140:31532 333.28607:4668 334.29074:520	50.47158:6 59.59709:6 63.27402:6 64.63684:5 64.86913:5 73.02953:5 76.50258:5 83.23332:5 88.32203:5 89.49931:5 90.65459:5 92.56192:5 96.96627:26 97.71773:5 105.95313:5 106.64159:5 107.73981:7 117.36397:8 128.32791:5 129.69469:7 131.45523:5 131.88223:5 132.97885:5 133.81033:6 139.83482:5 140.12697:6 140.45651:5 142.88225:9 147.08235:5 149.35181:5 150.24997:5 150.89438:7 153.21448:5 154.09608:7 155.…	2080543	2035076	1267079	106594	100580	83395
25.658	332.28140	[M-H]-	332.28140:106773 333.28607:12463 334.29074:1286		1253054	1647669	2976176	3897090	4386030	4421471
24.334	332.28171	[M-H]-	332.28171:56159 333.28638:6772 334.29104:738	172.05165:5	828206	2065833	1876406	5543753	5085491	5598748
29.798	332.28174	[M-H]-	332.28174:111715 333.28641:15135 334.29107:1534	52.84358:5 59.48976:5 60.15415:5 60.33772:5 62.06262:5 65.59947:5 69.88697:5 70.26249:5 70.34705:5 72.00481:5 76.51434:20 79.19984:6 81.17429:5 81.34676:5 81.50049:7 83.79587:6 85.49812:5 86.30719:8 87.41573:5 88.05747:5 91.13536:5 92.80639:5 93.08128:6 96.96968:6 104.68964:5 105.61331:6 111.87257:15 115.71575:6 115.80181:5 118.12627:5 123.61662:6 127.32914:7 130.68675:5 132.31392:6 142.78015:5 1…	16046293	11514542	10281474	9874264	9249825	9532661
28.240	332.28192	[M-H]-	332.28192:88851 333.28659:12359 334.29126:1327	50.01062:5 51.28777:6 55.38391:6 56.64153:5 58.24897:5 60.68946:5 68.51848:5 70.41712:6 79.22156:5 79.93823:5 82.83722:6 83.62109:7 87.63052:5 88.85236:5 96.97317:6 103.41611:5 113.48941:5 115.70460:5 133.24374:5 135.60664:5 138.97256:5 155.67816:5 170.78159:6 174.33589:5 174.68988:10 178.29813:5 195.16519:5 204.59032:5 225.38994:5 232.72380:5 236.40251:6 243.39433:5 249.11383:5 258.93573:6 259.6…	13502606	8900968	7312793	3972745	1742869	2352638
24.965	332.28198	[M-H]-	332.28198:70043 333.28665:9533 334.29132:1136	54.32785:12 55.47975:7 63.11926:5 67.12090:5 67.30342:5 71.54231:7 77.77646:5 78.91853:14 80.41474:5 99.17057:5 114.05705:5 126.90393:9 130.09915:5 130.63126:5 192.52155:5 212.02405:5 237.03943:6 242.31947:5 256.06177:5 265.59311:6 284.04007:5 298.16757:5 303.32431:5 311.22516:5	6183290	8069547	711648	641814	608607	696734
33.282	332.87704	[M-H]-	332.87704:5221 333.88171:0 334.88638:0		331947	246116	159175	177392	168816	211347
6.082	333.15567	[M-H]-	333.15439:4822 334.15906:569 335.16372:0		1259716	1072158	767005	29607	27483	15181
29.774	333.28406	[M-H]-	333.28372:7805 334.28839:614 335.29306:0		2237924	1392257	1157769	1097299	1027089	1166373
10.116	333.28409	[M-H]-	333.28409:1854 334.28876:265 335.29342:0		247314	310821	184847	10368	18939	8071
4.954	334.08603	[M-H]-	334.08603:30675 335.09070:3464 336.09536:0	61.98855:16 119.05001:59 145.02708:35 204.06775:13 204.13737:7 280.09775:673 281.10434:28 298.10776:1353 299.11020:8 334.14874:19	3039	9440	8853	495518	585994	503991
4.997	335.08752	[M-H]-	335.08859:1872 336.09326:0 337.09793:786		14655	48080	19238	154341	169438	131989
6.128	335.13675	[M-H]-	335.13452:2703 336.13919:0 337.14386:0		345720	338192	405022	10226	4209	16210
4.954	336.08279	[M-H]-	336.08258:5050 337.08725:1072 338.09192:207		2017	461	57	152057	173285	144335
6.774	337.17117	[M-H]-	337.17117:3632 338.17584:0 339.18051:816		24453	17020	8146	131682	141441	125118
25.693	337.20590	[M-H]-	337.20535:19201 338.21002:2281 339.21469:0	57.03944:6 59.01322:15 64.96982:20 69.81406:10 79.95702:331 80.96424:50 92.99714:12 94.98063:9 95.95173:178 96.95961:1932 97.14758:7 116.99092:10 122.97285:52 183.00917:15 197.02982:8 197.47432:6 308.94568:10 337.20685:30	1355169	997045	864876	1024829	1168738	1275493
17.859	337.23853	[M-H]-	337.23853:2724 338.24319:539 339.24786:1366		146055	114926	97305	34115	47526	50079
8.056	338.19620	[M-H]-	338.19620:6101 339.20087:1062 340.20553:911	58.03112:8 128.10655:42 130.08656:260 134.09929:19 172.09642:46 182.86755:18 189.09001:8 242.46576:13 294.17316:18 297.99118:8 338.19592:592 339.18857:8	62679	52125	38498	328383	260306	351623
5.940	339.10837	[M+HCOO]-	339.10837:2175 340.11304:515 341.11770:2593		211730	384679	341153	323465	320579	321010
5.736	339.14282	[M-H]-	339.14282:1812 340.14749:518 341.15216:3371		167655	166836	120584	261860	252360	227850
6.128	339.14456	[M-H2O-H]-	339.14456:4978 340.14923:1044 341.15390:7258		560353	506872	357102	77339	84026	73559
27.028	339.20029	[M-H]-	339.20029:30155 340.20495:3907 341.20962:1044	183.01329:54 184.02303:11 197.03473:11 337.21207:6 339.20050:1961 339.67032:5 340.12784:5 340.20251:74	3961358	2320625	2023725	1655613	1864277	2236907
27.174	339.20117	[M-H]-	339.20117:41731 340.20584:6401 341.21051:0	50.02291:6 50.49878:6 50.62986:5 50.86522:6 50.89499:5 51.00669:5 51.11852:5 51.82359:5 51.85424:5 51.86722:5 51.97750:5 52.19837:6 52.25115:6 52.29649:6 52.32947:5 52.43735:6 52.62386:5 52.66225:6 52.74505:5 53.25142:5 53.36371:5 53.49025:5 53.79082:6 54.00018:5 54.10630:6 54.34063:5 54.39959:5 54.42310:5 54.43949:6 54.70877:5 54.74388:5 54.79021:7 55.08664:5 55.10474:5 56.02707:6 56.06149:7 56.…	3960305	2320625	2023725	1655613	1225931	758055
24.040	339.23346	[M-H]-	339.23346:15876 340.23813:2874 341.24279:268	94.85111:9 163.11128:71 322.15384:7 339.19647:37 339.23160:478 339.28616:30 339.33240:8	35123	28800	24666	110319	145170	151839
22.134	339.29239	[M-H]-	339.29239:180942 340.29706:30436 341.30172:3549	65.04859:5 76.25955:5 87.30206:10 253.78508:5 315.94888:8 337.43192:6 339.20389:6 339.29132:3026 339.36752:7 339.78702:6 339.91205:7 340.08838:7 340.11084:7 340.28723:24 342.71667:5	2981560	2515237	2199485	844774	833518	914857
2.689	341.08759	[M-H]-	341.08704:5789 342.09170:0 343.09637:994	59.01287:13 61.98828:25 71.01325:16 78.95827:25 93.03036:10 133.02672:25 134.03513:7 135.04356:158 160.35480:7 179.03604:33 269.07153:12	91197	79725	51591	298731	305736	251739
6.128	341.15994	[M-H2O-H]-	341.16006:6352 342.16473:976 343.16940:9083		758840	704016	504208	132186	143558	132046
5.739	341.16104	[M-H]-	341.16104:3371 342.16571:519 343.17038:3694		243403	227754	185983	447185	431043	405647
11.857	341.19742	[M-H]-	341.19708:5595 342.20175:701 343.20642:832	71.01919:17 71.05149:14 87.00678:6 96.96730:28 99.01076:5 141.08720:17 161.47028:6 171.10356:23 177.16428:45 187.09660:35 193.12892:19 201.11459:56 220.29114:13 221.14836:44 237.11118:13 265.14221:11 297.20297:45 323.18063:11 341.15741:5 341.19489:103 341.23099:49	185009	407857	323998	528611	566739	434049
16.924	341.23343	[M-H]-	341.23343:3929 342.23810:655 343.24276:1345	57.03423:61 58.00753:30 59.01503:11 87.00954:22 87.04818:8 97.06538:10 98.06764:7 125.09790:31 129.08914:19 153.12807:12 171.10854:6 253.21947:14	197902	154215	126339	153115	189804	212940
15.288	341.23380	[M-H]-	341.23380:10901 342.23846:1697 343.24313:1605	57.03422:63 59.01307:19 69.57640:15 87.00941:43 141.09161:13 171.09935:22 252.99248:26 273.18390:13	379751	307574	284017	578795	609093	657565
14.818	341.23428	[M-H]-	341.23428:15638 342.23895:2306 343.24362:3134	51.42738:5 52.08792:5 52.89423:5 53.69309:5 54.05137:5 54.49718:6 55.10478:6 55.73652:6 55.89761:5 56.59399:5 56.82188:5 57.51831:6 57.62429:6 58.10843:5 58.66605:5 58.90384:5 59.01331:8 60.09761:6 60.26265:5 60.35944:5 60.61092:5 64.81461:11 65.32098:5 65.47283:5 65.64745:6 66.12170:5 67.41471:6 67.87141:5 68.15059:5 68.21089:5 68.85578:5 69.12157:5 70.31508:5 71.01381:12 71.44234:5 72.46603:5 7…	1645739	1441167	1253652	260123	254873	320367
19.430	341.27103	[M-H]-	341.26987:4408 342.27453:816 343.27920:162	243.65334:16 292.48288:5 323.25772:26 341.26929:491	673198	526538	446367	139708	127497	172296
21.851	341.30597	[M-H]-	341.30597:1868 342.31064:379 343.31530:0		188223	151683	108636	55211	49944	64097
3.565	342.11902	[M-H]-	342.11902:9915 343.12369:2256 344.12835:337	61.99345:6 68.99669:9 91.22154:12 96.96780:34 97.00719:5 99.04563:8 99.23445:7 109.02494:16 115.03840:11 116.07077:13 121.03158:7 126.02937:10 137.02345:19 153.01624:38 161.06924:13 172.98512:14 176.07101:13 179.03221:25 190.05768:12 194.08269:38 197.07884:13 207.65060:9 218.79219:25 221.07657:19 223.94023:27 228.07066:15 244.08878:7 256.98010:5 258.04050:6 266.17801:9 279.29388:7 282.09619:63 29…	458372	411456	366169	174082	291402	179376
14.645	342.23648	[M-H]-	342.23648:3010 343.24115:1992 344.24582:456		198948	244124	154620	37103	34483	43480
3.379	342.85257	[M-H]-	342.85257:1899 343.85724:174 344.86191:0		120231	108272	68971	8618	3251	2504
5.852	343.10428	[M-H]-	343.10428:2650 344.10895:606 345.11361:2251		370387	345899	29835	425140	263406	226193
5.638	343.13977	[M-H]-	343.13977:10819 344.14444:1411 345.14911:3476	57.03423:11 59.01366:90 71.04920:5 73.03011:13 85.02930:193 86.03261:21 87.00957:50 87.04526:31 89.02273:73 96.97071:24 97.06541:41 99.04562:17 109.06550:15 111.04576:17 111.07956:5 115.00214:14 121.03156:18 121.06218:9 127.00300:13 127.03994:20 129.01408:14 129.05754:12 139.00470:53 143.06909:29 145.04886:9 153.08865:11 165.09354:13 167.07010:9 171.10400:62 175.08015:21 177.09483:18 181.08578:33…	1750081	1452646	1417226	858914	899056	798307
6.128	343.14041	[M-H]-	343.14041:35585 344.14508:4388 345.14975:14889	52.07791:10 55.01951:32 57.03531:41 58.76232:5 59.01374:114 60.00047:5 62.32040:5 71.01404:23 71.04884:16 72.68814:8 73.02949:24 75.01026:18 77.03890:12 78.96475:9 83.04617:26 85.02973:47 85.06381:13 87.00928:205 87.04215:27 87.29594:5 88.01164:6 89.02487:30 96.97021:53 97.06556:36 99.01115:21 99.04491:80 101.02499:9 101.26633:5 103.00201:10 103.10146:18 107.08733:9 107.84445:6 108.01824:8 111.00…	5350313	5007833	3911143	200361	242285	220951
8.855	343.17651	[M-H]-	343.17651:12792 344.18118:2003 345.18585:1404	52.74244:5 55.04011:11 55.23121:12 57.03445:19 59.01398:110 73.02975:24 83.42370:9 85.02595:22 87.00871:455 96.96957:48 97.06548:33 100.17030:40 113.05983:32 115.00215:20 119.03516:13 125.09773:14 127.03576:13 129.05756:22 131.03670:8 137.06018:5 139.07483:7 147.03999:24 151.08203:19 153.09161:14 155.06659:13 155.07654:8 169.09021:8 171.05864:12 171.10413:17 174.01428:13 175.11710:6 179.10211:7 1…	951514	860058	680202	92766	106976	82027
16.039	343.24896	[M-H]-	343.24884:5727 344.25351:1049 345.25818:190	281.25027:16 285.16534:7 285.19879:14 297.15863:8 297.23975:18 307.22876:26 325.23236:11 343.24854:930 343.94650:10 344.03018:6 344.24942:16	491832	336165	328087	12953	13398	14549
16.797	343.24899	[M-H]-	343.24890:5242 344.25357:909 345.25824:158	55.01944:5 59.01307:12 73.03231:5 95.00681:6 111.08258:16 127.11307:32 165.09061:9 201.11139:6 269.20917:35	40724	25328	26191	98440	119866	133665
13.381	343.24930	[M-H]-	343.24829:5962 344.25296:920 345.25763:193	87.00935:7 139.11540:43 171.10358:23 283.19467:10 343.13336:18 343.19797:36 343.24829:329	61859	55361	39757	230894	259245	190848
3.215	345.00195	[M-H]-	345.00195:19253 346.00662:2273 347.01129:1289	55.01941:13 55.90518:6 59.01306:7 60.70551:10 66.86444:5 74.43588:5 77.58917:10 78.95994:15 84.40461:7 85.02582:8 87.00626:18 87.01666:6 87.04213:18 87.35950:6 89.02251:6 96.96947:8 99.04554:9 104.42262:5 108.02487:20 109.03085:49 110.93992:6 111.04591:22 112.60526:15 115.03934:18 125.09763:10 126.90502:11 127.07384:7 135.02943:170 136.08464:8 137.01926:9 137.05794:8 140.95117:6 143.06898:9 145.0…	715339	691539	499989	13283	8911	11604
4.126	345.08472	[M-H]-	345.08408:8635 346.08874:1080 347.09341:506	55.01762:9 59.01398:19 61.98854:161 87.00641:23 87.04858:21 89.02337:17 96.96959:32 99.01110:20 109.03013:8 126.02163:8 127.03766:8 133.01895:6 135.02977:318 143.06923:8 153.05507:18 154.46959:11 155.06895:7 166.97586:9 174.01433:21 193.03299:18 195.32524:6 203.05078:10 209.04131:30 225.03598:7 225.07660:9 225.10815:22 227.05504:71 227.09648:26 241.06642:23 241.10422:14 247.10298:8 257.14185:9 27…	421602	405117	296453	332653	346013	313161
5.199	345.15622	[M-H]-	345.15622:30632 346.16089:3717 347.16555:7093	53.79321:5 57.03432:204 59.01391:152 63.70338:5 64.17888:5 69.03458:27 71.01451:22 71.04865:24 72.01964:6 73.02934:59 75.00715:11 78.95840:46 78.98004:6 81.03313:19 82.88332:5 83.04925:33 83.33466:5 84.02184:8 85.02896:18 85.06432:16 85.58797:5 86.07127:6 87.00751:135 87.02026:10 87.04543:23 88.01483:8 91.05215:44 92.52485:5 93.03072:7 94.04314:12 95.05000:29 96.96601:9 97.02766:29 97.06560:67 97…	2929338	2634605	1979368	712304	750618	673385
15.567	345.18350	[M-H]-	345.18350:4331 346.18817:626 347.19284:0		873	2517	1635	136240	130249	155148
7.596	345.22855	[M-H]-	345.22913:17115 346.23379:2207 347.23846:290	57.03669:34 59.01546:66 66.42147:14 71.01344:7 73.03102:16 87.00909:33 89.01598:7 89.62734:20 97.06824:10 99.04827:15 101.02426:37 113.05956:18 115.00187:12 115.04104:22 127.03830:24 127.11197:13 129.05576:17 138.06737:8 155.07130:5 159.06744:37 171.10191:72 175.05685:23 184.10704:12 185.08994:10 191.10445:10 201.04073:5 201.11427:62 201.16647:13 225.12279:6 252.25700:5 255.15421:7 260.88095:10 2…	582738	588833	427224	33915	37727	23973
33.888	346.84149	[M-H]-	346.84149:25026 347.84616:383 348.85083:880	50.31325:5 51.52927:5 51.82931:5 52.15528:5 53.12424:5 53.94616:5 54.24015:6 55.45820:5 55.53893:6 55.92058:6 56.21746:5 57.59743:5 60.03245:5 60.19959:5 61.12875:6 62.32553:6 62.81246:5 62.82898:5 64.17033:5 65.09018:5 65.51167:6 66.14098:6 67.56847:9 70.65321:5 71.09534:9 72.76775:5 76.85845:10 78.95816:22 79.65186:6 81.29600:5 82.68478:5 84.09162:5 84.84902:6 85.75181:5 86.21943:6 87.39893:5 8…	1475309	1137843	955120	932307	891259	1113489
6.321	347.13525	[M-H]-	347.13525:13509 348.13992:1738 349.14459:3223	50.42464:7 51.96742:7 52.08032:5 54.53048:5 55.42528:5 55.71047:5 56.32478:6 57.03434:14 58.00499:11 58.71170:6 59.01411:151 59.82014:5 59.84166:5 61.22434:5 61.59499:5 62.01605:5 63.34042:6 64.14566:5 66.14140:5 68.03258:11 69.01742:5 69.44284:5 69.99454:5 70.20128:5 70.31206:5 71.01370:24 73.02953:20 75.00832:71 76.38099:5 78.34790:5 79.78589:6 81.26517:12 81.76443:5 81.79274:6 83.04939:23 84.4…	1957015	1787123	1272735	25034	30864	28306
5.223	347.17053	[M-H]-	347.17053:2903 348.17520:352 349.17987:1002		322382	320644	241747	276854	270780	253160
16.827	347.19955	[M-H]-	347.19955:7351 348.20422:954 349.20889:0		2688	0	254	169343	189914	223289
3.517	348.09387	[M-H]-	348.09387:10932 349.09854:1325 350.10321:340	61.98867:1781 78.03412:13 95.01389:7 110.02953:11 122.05919:17 125.06683:9 217.26653:8	121818	120903	79427	424858	459808	366799
3.377	348.09436	[M-H]-	348.09436:7345 349.09903:976 350.10370:242		121818	120903	79427	424858	363323	366799
5.225	349.14899	[M-H]-	349.14899:2852 350.15365:550 351.15832:0		246426	214983	157364	27258	50872	52094
16.830	349.18768	[M-H]-	349.18768:2367 350.19235:446 351.19702:0		0	0	0	62620	73871	72883
9.299	351.14496	[M+HCOO]-	351.14508:6712 352.14975:942 353.15442:945	57.03648:18 83.01435:35 83.05238:16 101.02482:20 125.05899:10 127.04008:53 135.12073:40 137.06004:12 145.04558:30 155.05783:11 161.09181:14 179.10587:219 205.08253:14 206.09483:8 219.14157:17 223.09468:106 227.17331:13 245.15483:20 263.12677:9 307.15128:31 307.19394:11 333.10037:13 351.14258:67 351.17569:14 351.22131:14	421022	360799	276231	451795	444589	217016
11.115	351.14557	[M+HCOO]-	351.14505:4672 352.14972:591 353.15439:335	56.99799:45 57.03413:41 58.00477:14 65.03726:16 83.05196:24 97.09607:12 107.17697:13 133.10054:7 145.05099:7 212.67682:20	183285	80515	55682	485430	539040	446667
3.034	352.86020	[M-H]-	352.86020:2384 353.86487:0 354.86953:0		487497	492805	33560	139056	69605	52842
9.585	353.10275	[M-H]-	353.10275:1744 354.10742:265 355.11209:0		126712	132575	81180	1648	1165	332
9.549	353.15402	[M-H]-	353.15402:5021 354.15869:948 355.16336:0		577615	351509	175856	27784	40162	21614
9.413	353.15530	[M-H]-	353.15530:3058 354.15997:576 355.16464:0		577615	351509	273686	30312	40162	34505
6.237	353.15964	[M-H2O-H]-	353.15735:2036 354.16202:330 355.16668:5082		267679	249460	154781	270082	225627	244804
24.181	353.20050	[M-H]-	353.19989:4654 354.20456:675 355.20923:0		232859	181021	144239	303336	284810	357882
23.618	353.20074	[M-H]-	353.20010:6914 354.20477:996 355.20944:0	78.96146:25 79.95717:146 80.96424:18 94.97967:6 95.95152:35 96.96027:621 101.63389:6 122.67861:10 122.97521:23 326.02274:20 353.20480:12	809446	628744	506659	100598	97185	159122
20.188	353.27045	[M-H]-	353.26923:4492 354.27389:858 355.27856:1902	59.01310:8 96.96937:25 123.64329:6 198.91368:14 216.92996:25 316.82718:6 335.26080:11 353.18039:15 353.22253:5 353.26865:338 353.30991:35	475256	388575	328535	97631	97235	135011
23.203	353.30676	[M-H]-	353.30676:4759 354.31143:1233 355.31610:443		232189	172597	138810	69249	60623	77225
4.951	355.08490	[M-H]-	355.07886:2572 356.08353:0 357.08819:0		144700	92526	62207	29912	35431	20239
6.044	355.13962	[M-H]-	355.13962:4794 356.14429:1025 357.14895:3485		624670	566560	349550	490776	531353	457983
25.683	355.15768	[M-H]-	355.15768:3081 356.16235:680 357.16702:109		33507	17097	13003	60366	65801	82672
9.726	355.17535	[M-H]-	355.17535:4644 356.18002:794 357.18469:5091		1023682	767471	364330	35394	48859	26631
6.271	355.17618	[M-H]-	355.17618:6972 356.18085:1219 357.18551:8258		645617	597672	432258	348337	352678	328421
18.613	355.28485	[M-H]-	355.28485:5452 356.28952:1042 357.29419:246		235715	293275	159063	151624	150318	192987
20.613	355.28580	[M-H]-	355.28580:12190 356.29046:2464 357.29513:313	50.20265:5 50.63889:5 50.94703:6 51.06634:5 51.13844:6 51.21308:5 51.29026:8 51.29773:5 51.67498:5 51.83718:5 52.03244:5 52.07534:6 52.08287:6 52.11297:5 52.21598:5 52.28134:5 52.46005:5 52.71732:5 52.81076:5 52.85764:6 53.11955:6 53.39866:6 53.54578:5 53.78575:5 53.80869:8 53.84697:8 53.96187:5 54.08201:5 54.09481:5 54.28682:6 54.32526:6 54.34320:14 54.36627:7 54.48687:5 54.50395:5 54.55968:5 54…	420160	338800	266206	105659	108799	120186
19.441	355.28644	[M-H]-	355.28644:18024 356.29111:3236 357.29577:609	51.26828:5 52.37193:20 52.51801:5 54.09227:5 54.50230:5 55.00670:5 55.45902:5 56.24657:5 56.58616:6 57.03480:342 59.06408:5 61.69336:5 62.44687:5 64.02927:5 64.29623:6 64.39108:5 64.71243:5 64.72642:6 64.76839:5 65.72073:5 67.09525:5 67.53178:5 68.12764:5 68.83848:7 68.99709:7 70.29755:6 70.89074:5 71.01413:10 71.05189:5 71.64824:5 72.08459:5 73.02367:5 76.21098:5 76.88647:5 77.54964:6 78.95992:3…	474804	397306	356341	30568	29688	36713
25.576	355.32184	[M-H]-	355.32150:4373 356.32617:858 357.33084:0		27250	32465	32116	50096	132660	168002
32.327	355.32230	[M-H]-	355.32230:53725 356.32696:7100 357.33163:670	78.96238:18 309.31686:58 355.32147:1604 356.32324:33	572689	428175	266534	713612	713607	785114
7.662	356.21851	[M-H]-	356.21851:7609 357.22317:1581 358.22784:273	58.02868:6 59.01440:12 69.03457:21 71.70979:5 73.02947:10 83.14744:6 87.00950:37 95.04748:17 96.31981:5 114.30187:12 116.90005:5 123.07936:5 127.03855:6 128.04207:12 129.10091:9 130.08699:14 135.07961:14 136.25536:13 137.03459:11 141.05702:14 143.06898:11 145.39124:8 151.07349:8 165.12511:8 167.08345:5 168.07422:7 175.02480:11 178.08864:5 179.00410:8 201.12024:8 204.09253:8 208.05705:8 208.09668:…	303368	277978	199726	12643	18282	15732
6.037	357.06332	[M-H]-	357.06171:9079 358.06637:1356 359.07104:4172		1094464	946430	693391	31	0	367
5.839	357.11789	[M-H]-	357.11902:6994 358.12369:981 359.12835:2767		373582	335473	269657	805158	844027	762302
8.001	357.11804	[M-H]-	357.11804:7162 358.12271:1045 359.12738:279	58.85536:11 59.01461:24 72.99043:7 85.02904:247 87.04356:8 96.96933:16 115.00156:9 123.08215:44 137.09612:6 139.00101:129 149.06041:14 156.10698:9 167.06151:22 167.11424:15 171.10779:5 191.11284:18 195.10280:29 196.10268:16 209.11606:115 221.08072:11 235.09282:27 239.09282:67 239.13023:16 251.12523:16 253.10883:24 297.10107:14 297.13327:10 311.15530:9 313.14615:11 313.17694:15 357.15454:58 357.19…	212402	211526	119520	102703	155561	110880
6.082	357.15558	[M-H]-	357.15479:9205 358.15945:1156 359.16412:10295		1350041	1209703	887479	146548	145805	132269
16.207	357.17102	[M-H]-	357.17102:6792 358.17569:1312 359.18036:1130		138829	92998	90161	0	0	768
9.005	357.19186	[M-H]-	357.19186:7846 358.19653:1230 359.20120:1616	51.37921:6 54.33808:5 56.58614:5 57.03474:24 59.01327:64 59.20311:5 59.35038:5 64.18750:6 70.58359:6 72.96719:5 73.02956:22 75.77435:5 76.20226:7 76.51789:5 76.53072:6 80.02222:6 86.11998:5 87.00932:46 87.04549:15 87.05849:5 96.25233:10 96.96977:12 97.02799:10 97.06840:55 98.16869:5 99.01125:18 99.04650:22 99.43045:5 100.25753:5 101.02803:5 102.05544:18 104.00761:9 107.88794:5 110.03710:10 111.04…	1223417	1137172	777434	41053	102157	6912
12.226	357.22748	[M-H]-	357.22748:3789 358.23215:668 359.23681:710	57.03420:14 59.01465:20 71.01352:7 73.02807:26 87.00992:13 95.04751:17 99.80100:5 101.02304:14 101.05979:8 118.68797:7 125.09785:10 125.64302:5 171.09937:14 173.08398:8 177.09222:7 185.08588:8 187.13504:19 221.14990:13 235.56834:8 239.16908:15 249.15152:10 255.19894:16 259.10849:5 269.17493:9 271.19196:5 283.19559:5 297.17041:8 299.18225:9 311.21790:7 321.19858:8 329.23868:5 339.21545:9 357.01462…	428542	822869	94119	16246	25993	17620
12.704	357.22772	[M-H]-	357.22772:5812 358.23239:1208 359.23706:911	50.24197:5 50.34557:5 50.37766:6 50.54315:5 50.68418:5 50.78824:5 51.11844:5 51.40232:5 51.45512:5 51.51956:6 51.64000:6 51.65697:5 51.80203:5 51.86713:6 51.88717:5 52.03510:5 52.12292:5 52.23099:5 52.35418:5 52.66669:5 52.78664:5 52.79549:6 53.05355:5 53.13931:5 53.27167:5 53.30718:5 53.68407:5 53.69868:5 53.71933:5 54.16679:5 54.26836:5 54.28927:5 54.61263:5 54.81071:5 54.97306:5 55.24154:7 55.…	916966	240530	604297	25446	16414	11571
16.633	357.26547	[M-H]-	357.26443:6097 358.26910:1045 359.27377:169	59.01831:35 73.02922:7 97.43560:6 119.52468:7 120.41988:8 136.64070:10 237.00066:10 269.22009:6 295.26639:14 297.24142:41 311.22244:5 311.25827:11 324.19122:6 338.81784:7 339.24689:6 357.17029:18 357.18396:15 357.26419:438	361295	227991	221781	59099	69854	81944
7.260	359.07831	[M-H]-	359.07831:62166 360.08298:7965 361.08764:1275	53.66078:5 55.01823:17 55.16150:5 57.03439:110 58.00668:25 58.45349:7 59.01431:138 59.13350:5 59.20573:7 60.25938:6 65.00363:11 66.20084:5 68.99718:18 71.01092:18 71.04886:15 72.86317:9 72.99319:748 73.03249:17 73.81625:5 76.81319:5 77.03892:7 78.95859:37 79.05533:18 80.02835:5 80.43334:5 83.01727:10 83.04936:14 85.02924:14 87.00758:81 87.02148:15 89.03928:17 89.21326:5 89.95061:5 91.05733:23 93.…	1280948	1026900	996730	0	0	0
5.078	359.17093	[M-H]-	359.17093:7907 360.17560:939 361.18026:6036		676058	538187	624799	721665	746291	658913
6.178	359.17120	[M-H]-	359.17026:10135 360.17493:1248 361.17959:3151	57.03487:16 59.01358:115 65.37133:8 78.96147:13 83.04728:22 87.00851:26 89.02261:23 95.05086:26 97.06875:6 99.01099:14 99.04679:27 101.02690:17 111.04956:7 112.98576:26 113.06335:26 115.03349:6 123.05237:7 130.09068:19 135.03978:11 137.02127:23 139.07413:29 143.06917:10 154.98627:8 155.07396:15 161.02481:152 179.03583:5 181.09007:9 183.07054:11 183.10814:10 185.63937:5 189.01178:5 197.04521:85 21…	1374902	1499011	904075	120389	137094	123541
4.954	361.10513	[M-H]-	361.10513:29200 362.10980:3242 363.11447:767	61.98869:1660 62.16940:6 73.02939:30 87.00895:35 96.96950:6 99.04215:41 113.05974:7 135.08032:15 143.06923:21 159.36612:6 175.02034:15 181.07620:7 185.08199:31 201.07310:8 225.11304:17 243.12250:11 255.13242:8 298.10056:14 301.15878:33 315.13895:7 361.09018:14 361.11023:13 361.14551:26 361.18701:157 361.23471:6	127382	113502	95254	680655	858666	655951
5.741	361.15045	[M-H]-	361.15045:6779 362.15512:936 363.15979:1966		1108855	1022719	682371	50769	46346	41161
5.210	361.18555	[M-H]-	361.18555:8854 362.19021:1420 363.19488:874		947789	740264	562899	333501	259874	216815
5.078	361.18686	[M-H]-	361.18686:6036 362.19153:719 363.19619:399		454516	422916	562899	333501	368304	308833
31.817	362.97110	[M-H]-	362.97110:195391 363.97577:7595 364.98044:572	56.77479:6 118.99077:146 129.12093:5 168.98914:612 169.03603:7 169.57001:5 229.04358:5 268.95212:9 318.98108:1910 319.04007:17 319.07721:5 319.19589:5 319.26425:6 319.38855:5 319.61893:7 320.10379:5 362.93835:19 362.96579:13	22272481	6905473	5169142	6319188	4525513	5945334
16.608	362.97116	[M-H]-	362.97116:166901 363.97583:5529 364.98050:300	118.99129:127 168.98862:767 217.68652:8 318.97998:1659 362.97446:23	9976033	26398759	22894930	10959693	12749931	5263540
28.840	362.97122	[M-H]-	362.97144:281138 363.97610:8005 364.98077:426	118.99154:47 168.98930:413 268.96344:6 318.98010:1138	23294042	39061993	42440744	24690440	47427761	53224789
24.311	362.97144	[M-H]-	362.97104:279142 363.97571:9806 364.98037:584	101.53561:16 118.99270:87 168.98900:574 285.04758:10 318.97916:1361 362.97113:20	19908913	16978595	16629314	8626899	8712529	9066145
16.732	362.97147	[M-H]-	362.97147:162801 363.97613:4902 364.98080:315	118.99205:129 168.98802:748 318.98032:1753 319.65536:6 362.95862:16	22397843	26398759	22894930	10959693	12749931	14220869
28.933	362.97147	[M-H]-	362.97134:269259 363.97601:8231 364.98068:567	118.99106:83 168.98830:386 318.97925:891	23294042	39061993	42440744	24690440	47427761	53224789
5.232	363.16455	[M-H]-	363.16455:2420 364.16922:486 365.17389:554		247382	157960	215741	61456	62389	49842
5.409	363.16458	[M-H]-	363.16458:2732 364.16925:452 365.17392:0		156372	315270	215741	17002	32805	29604
16.473	363.97244	[M-H]-	363.97244:5489 364.97711:414 365.98178:0		216513	938295	335076	117920	134079	155564
24.183	363.97275	[M-H]-	363.97275:10037 364.97742:620 365.98208:0		762986	580754	529674	220268	236514	295947
25.714	363.97357	[M-H]-	363.97357:11176 364.97824:802 365.98291:0		885602	748605	748789	68997	121185	81756
22.467	363.97363	[M-H]-	363.97363:5854 364.97830:392 365.98297:0		292907	552727	429212	190367	168926	223658
5.088	365.13654	[M-H]-	365.13654:2387 366.14120:457 367.14587:0		434879	179781	289152	88216	90172	31673
5.222	365.13806	[M-H]-	365.13806:2798 366.14273:518 367.14740:0		429145	410799	297869	13925	90172	17848
12.201	365.20154	[M-H]-	365.20154:3015 366.20621:519 367.21087:1723	71.04868:8 73.05310:5 99.08014:12 113.05970:11 189.64105:6 195.10136:11 275.19943:6 277.21643:32 321.16794:10 321.21115:35 329.22382:11 365.19403:66	185434	171271	196237	328920	341555	290613
28.392	365.23688	[M-H]-	365.23602:2032 366.24069:359 367.24536:0		262901	143465	137643	76139	79943	105850
20.041	365.27005	[M+HCOO]-	365.26999:6310 366.27466:1360 367.27932:1324	51.87221:7 110.98726:11 168.98570:19 318.97925:6 365.21133:7 365.26749:203	288671	213994	182083	58861	50040	65102
6.030	367.13443	[M-H]-	367.13443:2396 368.13910:528 369.14377:0		309877	298115	195729	23725	70155	64260
20.620	367.28680	[M-H]-	367.28680:51279 368.29147:8479 369.29614:2266	50.51863:5 50.54583:6 50.78100:5 50.82809:5 50.90496:5 51.10618:5 51.47235:5 51.84727:5 52.05784:5 52.26381:5 52.50546:5 54.17416:5 54.27664:14 56.34055:6 56.43196:10 56.58361:5 56.65162:5 57.03446:27 58.26517:6 58.37387:5 59.90099:5 60.39999:5 60.50099:5 60.56227:6 61.02597:5 61.28435:5 62.84331:5 63.10273:5 63.19947:5 63.73967:6 63.93243:5 64.22102:16 64.46931:5 66.16418:5 66.30286:5 66.46721:6…	1167082	960349	793371	315219	287129	368195
24.305	367.32187	[M-H]-	367.32187:5927 368.32654:1344 369.33120:789		277159	205535	173682	96819	90956	114639
20.645	368.28955	[M-H]-	368.28256:3968 369.28723:906 370.29190:127	78.95529:11 80.97353:15 89.02905:16 96.96933:198 214.89331:40 232.89891:169 332.81149:27 350.82709:9 368.28485:44	227902	172015	137754	98548	90324	114159
32.745	368.83398	[M-H]-	368.83398:6099 369.83865:0 370.84332:828	72.99350:6 78.95856:351 96.96957:504	1200671	472389	384480	889401	832185	391151
7.837	368.83490	[M-H]-	368.83490:6449 369.83957:0 370.84424:0	57.03432:14 59.01334:41 60.05695:6 71.05164:30 73.02936:7 78.95846:58 87.00732:55 87.32125:6 90.77361:8 96.96920:303 97.02769:9 99.04558:14 111.07894:11 111.69192:6 115.07588:11 125.02391:16 127.03860:11 139.03778:7 149.06343:8 151.11197:12 155.06647:11 155.10545:14 167.02962:10 173.11604:7 174.01410:17 177.12926:9 183.06577:20 183.07999:8 190.99896:8 193.12933:11 194.08266:8 214.89221:84 219.141…	122110	1192578	406925	0	0	0
16.093	368.83527	[M-H]-	368.83527:4889 369.83993:0 370.84460:0		621552	445566	390521	271345	345430	367218
6.087	369.15161	[M-H]-	369.15161:3698 370.15628:616 371.16095:9020		373301	547483	377239	211530	335449	326603
7.877	369.15475	[M-H]-	369.15475:3074 370.15942:544 371.16409:4358		553436	520048	320576	46687	34425	43257
6.234	369.15533	[M-H]-	369.15533:5340 370.16000:1029 371.16467:13691		585143	541211	258209	123814	335449	114268
5.927	369.15567	[M-H]-	369.15567:2516 370.16034:510 371.16501:5584		187391	186325	345411	330983	214041	326603
17.013	369.26556	[M-H]-	369.26556:16387 370.27023:2942 371.27490:1416	50.08201:5 50.20518:11 50.61010:5 51.43525:5 51.58961:5 51.66208:5 52.41225:5 53.33525:6 53.65321:5 53.82403:5 54.59482:5 54.83918:5 55.84039:5 55.99125:5 56.27005:5 56.45292:5 56.50509:5 56.69872:5 57.04755:5 57.35003:5 58.02096:6 58.08985:5 58.21716:5 58.26759:6 58.38978:6 59.42546:5 60.18390:5 61.51097:5 61.83003:5 62.19291:6 62.21897:6 62.28481:5 62.33697:5 62.38093:5 62.85155:5 62.98672:5 63…	1015528	723012	650240	130229	184288	176276
20.044	369.30106	[M-H]-	369.30106:4511 370.30572:1089 371.31039:340		255733	206957	180719	78442	76107	89553
21.660	369.30298	[M-H]-	369.30298:106908 370.30765:18609 371.31231:2059	53.53866:7 69.58500:5 78.84753:5 80.41167:5 90.18843:5 92.68926:7 94.47575:5 96.96918:95 107.39010:5 115.37202:5 135.01614:6 154.25832:5 173.63434:9 214.89088:44 217.25186:8 232.90190:101 232.96100:5 236.93782:6 240.99689:8 279.99564:9 283.22040:6 284.07327:5 286.85477:5 307.29871:15 308.30704:8 320.34097:6 332.80353:8 350.82126:15 351.28970:118 358.40915:7 367.01978:7 368.58051:7 368.88770:6 369…	1760032	1548256	1200262	557469	521961	646517
27.455	369.33841	[M-H]-	369.33841:22561 370.34308:3743 371.34774:412	55.01690:72 78.95948:191 96.96965:297 226.20966:11 243.11726:16 321.31808:39 323.33234:86 324.32910:9 362.52170:14 372.50253:14	169758	516955	454123	3648	1037731	1159193
7.877	370.23431	[M-H]-	370.23431:4257 371.23898:941 372.24365:0		194428	152708	117500	2493	35	1791
4.657	371.09979	[M-H]-	371.09900:3494 372.10367:592 373.10833:1364		431892	421571	367211	190875	126862	160081
6.155	371.17047	[M-H]-	371.17047:12042 372.17514:1945 373.17981:10263	57.03474:28 59.01360:92 69.03141:5 71.01370:16 73.03078:11 78.96078:28 85.02885:10 87.00914:45 89.02287:5 95.05113:14 96.96969:161 97.02449:23 97.06617:11 99.00774:19 99.04657:37 103.00266:6 109.06509:18 111.04619:5 113.02669:7 113.05969:26 113.96037:6 121.02921:11 127.03889:13 129.01828:15 129.05383:12 137.02376:27 137.06119:6 137.09698:23 139.07562:12 139.09140:6 140.11049:6 142.02713:8 142.972…	1399047	1305820	936479	202850	577129	346883
5.927	371.17099	[M-H]-	371.17059:4753 372.17526:1024 373.17993:3262		453763	447727	349632	586011	380868	544956
8.661	371.17108	[M-H]-	371.17078:4911 372.17544:644 373.18011:2692	54.41217:7 57.03563:20 59.01369:24 71.01383:28 73.02623:15 75.00696:20 78.96135:8 85.02923:38 85.06097:13 87.00889:140 96.97058:34 97.06858:17 99.00729:19 101.99519:6 111.00907:5 113.05942:20 127.03837:28 135.02341:21 137.05568:29 145.05318:19 151.03471:7 169.12024:13 185.08034:21 199.10480:6 217.03528:13 234.90102:47 235.18370:6 237.11392:11 269.12872:10 283.11301:8 283.14529:8 285.11853:8 292.3…	1158555	564737	723970	40702	87630	26960
6.241	371.17160	[M-H]-	371.17017:9442 372.17483:1379 373.17950:8549	56.29327:11 57.03598:27 59.01298:83 73.02631:37 78.95890:34 87.00835:86 89.02322:27 92.36758:5 95.05414:5 96.96951:314 99.04540:22 109.02832:9 111.08244:17 113.06136:18 115.56194:10 125.10071:6 128.96246:6 131.03433:7 137.02315:7 137.05978:37 139.07721:30 141.05013:12 143.07712:6 145.04741:5 151.08176:7 155.07047:8 179.11090:7 183.13565:16 185.08342:13 191.10983:13 195.10107:13 196.95879:7 203.07…	1399047	1305820	936479	202850	577129	174540
8.698	372.18124	[M-H]-	372.18124:4893 373.18591:2401 374.19058:382	52.59342:8 164.07144:69 208.10161:8 210.07294:12 328.19275:7 372.18048:148 374.12131:5	190157	26332	11703	87312	93092	90615
5.852	373.04199	[M-H]-	373.04199:1691 374.04666:346 375.05133:0		246213	64199	175767	0	0	0
5.541	373.11356	[M-H]-	373.11356:2544 374.11822:505 375.12289:991		92270	254296	40061	300666	307515	269383
5.536	373.18640	[M-H]-	373.18652:3745 374.19119:561 375.19586:979		413224	409151	309878	553415	559118	501780
6.082	373.18713	[M-H]-	373.18713:11313 374.19180:1876 375.19647:4116		1472606	1333466	984793	181763	183035	165193
23.205	373.25906	[M-H]-	373.25906:2727 374.26373:504 375.26840:111		30788	18824	14676	74396	76429	100549
5.272	375.16614	[M-H]-	375.16614:1755 376.17081:406 377.17547:0		398854	378272	319001	240388	238793	220607
6.366	375.16614	[M-H]-	375.16614:10507 376.17081:1604 377.17547:1565	50.33577:10 51.27030:6 51.45973:5 51.80710:9 53.33010:5 53.49782:5 54.16129:5 55.91053:5 55.99638:5 56.31434:6 57.03434:50 58.03016:6 58.75435:9 59.01360:75 59.08003:7 60.03778:5 60.41068:6 62.58152:5 62.63107:5 63.97855:6 64.49435:5 65.01766:5 66.30272:5 66.31405:5 67.91521:5 67.94106:5 68.14757:5 68.99464:14 71.01385:51 71.70113:5 72.91663:5 72.99090:9 73.02953:38 73.18713:5 73.33105:5 75.00729…	1914169	1741785	1267506	37906	37745	33468
22.664	377.14294	[M-H]-	377.14294:3249 378.14761:1004 379.15228:212		7984	4225	4551	59596	51835	63366
9.816	377.14612	[M-H]-	377.14612:20857 378.15079:2577 379.15545:726	56.07700:7 57.03453:373 57.16311:6 58.00673:48 59.01357:316 73.02942:64 75.00886:173 80.91430:6 83.01440:44 85.95283:7 87.00961:7 87.04540:138 89.02601:33 95.04760:21 97.06541:93 98.03468:11 98.07200:9 99.04519:77 101.02435:193 109.06203:19 111.04525:13 113.05979:34 115.04071:70 120.05529:21 123.04251:20 129.05759:7 153.08942:33 157.04773:39 170.09137:7 185.04298:6 215.08839:54 246.06978:11 273.1…	251287	290044	133479	0	1709	667
6.165	377.14661	[M-H]-	377.14661:2477 378.15127:663 379.15594:0		355023	326682	192742	3935	7014	20974
24.298	379.15836	[M-H]-	379.15836:4529 380.16302:1183 381.16769:183		18886	13442	7170	99809	94906	110247
21.117	379.28543	[M-H]-	379.28543:3722 380.29010:1021 381.29477:1350		168374	121430	94734	42757	37707	52483
7.271	380.09177	[M-H]-	380.09177:27862 381.09643:3107 382.10110:273	62.96521:8 78.95968:162 96.96951:1887 282.11264:97 283.12354:11 336.16440:8	1164	0	0	446681	537702	419802
3.557	381.05930	[M-H]-	381.05930:3507 382.06396:464 383.06863:2148		188871	189209	122418	118931	132855	107578
26.213	381.23218	[M+HCOO]-	381.23093:4637 382.23559:764 383.24026:258		689542	472140	385232	310832	265629	318952
26.027	381.23221	[M+HCOO]-	381.23099:5494 382.23566:836 383.24032:0		155707	289613	104322	226873	349656	437620
25.373	381.33887	[M-H]-	381.33887:57408 382.34353:10979 383.34820:4904	52.51925:15 53.94651:5 60.70302:5 63.67862:5 64.37154:5 64.56098:5 70.00625:5 72.35353:6 75.13994:5 80.96455:8 84.28693:5 86.10061:5 91.93401:5 96.95607:8 99.65253:5 126.65514:6 135.37527:10 136.00388:5 137.93719:5 144.38281:5 144.76341:5 148.40144:5 148.54971:7 190.68727:5 201.78445:5 203.48254:6 206.55005:5 221.24782:5 223.69627:5 226.28897:5 229.05449:5 232.81754:5 234.19928:5 250.33952:5 250.…	2247032	1918607	1859335	853239	932450	1050070
25.591	382.34033	[M-H]-	382.34033:3094 383.34500:8906 384.34967:1699		176521	154232	133665	134207	145277	193552
2.321	383.03925	[M-H]-	383.03925:26749 384.04391:2350 385.04858:712	61.98661:18 79.89063:8 80.52680:5 93.03402:6 96.95922:26 96.97003:70 99.00854:9 108.02135:64 109.02879:9 112.98949:13 128.03627:18 133.02670:11 137.02342:17 139.07886:5 148.46028:5 152.01155:34 153.01842:69 158.74767:5 169.04938:21 175.01802:12 193.32278:5 197.04462:7 199.05621:18 205.91516:5 208.92943:6 245.11130:10 267.07373:8 275.06696:5 285.06232:2540 285.64743:11 285.75967:8 285.82968:5 286.…	873757	871011	715121	175162	220349	167422
4.968	383.07547	[M-C2H3O]-	383.07596:4050 384.08063:452 385.08529:0		106801	81395	63305	156425	180614	150453
5.311	383.13492	[M-H]-	383.13492:3337 384.13959:695 385.14425:2081		85106	18014	61907	245970	248410	229077
6.247	383.16931	[M-H]-	383.16931:2834 384.17398:543 385.17865:18635		302799	279856	21010	235916	240627	218055
18.293	383.28131	[M-H]-	383.28131:21729 384.28598:3642 385.29065:2873	50.85283:5 57.03443:119 59.01590:38 60.12991:5 68.76054:8 69.73586:5 73.02850:39 74.45412:5 78.95868:57 83.04942:17 85.03250:12 85.06458:7 85.69760:5 87.00877:172 96.97314:14 98.14453:5 98.35136:11 99.74625:5 100.92819:9 109.06695:10 115.82433:5 118.40620:5 120.03910:16 121.50293:6 132.49808:5 133.33607:5 136.85690:5 136.90166:5 138.23962:5 147.07819:6 155.87347:17 158.87077:5 166.98439:11 169.11…	1234112	1009370	951736	289535	317247	371172
22.470	383.31833	[M-H]-	383.31833:25145 384.32300:4567 385.32766:742	50.17564:5 53.32516:5 53.36072:5 53.42170:5 53.72809:5 54.73370:5 55.09967:5 56.96884:5 57.36064:5 58.53078:6 61.69845:5 61.98660:12 62.39474:6 62.54043:5 63.71760:5 63.94265:5 63.96446:5 64.18761:5 67.00137:5 69.59956:5 70.28891:5 71.16926:5 73.20716:10 74.37325:5 74.73663:6 75.42371:5 76.05630:6 76.38118:5 78.49901:6 78.58223:5 78.97424:5 81.91882:5 82.76775:5 82.86270:5 84.02546:5 85.20915:5 8…	513560	380205	317907	193563	162977	219903
25.650	383.35281	[M-H]-	383.35281:8219 384.35748:1583 385.36215:223		377209	48698	66244	184828	55607	399429
22.700	383.35297	[M-H]-	383.35297:5800 384.35763:1288 385.36230:204		60326	5340	42672	100710	763	317542
24.305	383.35318	[M-H]-	383.35318:8763 384.35785:1840 385.36252:213		120311	24101	51055	201178	15145	381897
24.744	383.35336	[M-H]-	383.35336:6741 384.35803:1611 385.36270:203		370347	238012	318561	65038	63179	81974
31.842	383.35519	[M-H]-	383.35519:204304 384.35986:31401 385.36453:2603	337.34814:60 383.35419:2370 383.40814:21 384.25305:5 384.35873:7	1285769	5981714	4393315	184341	9819000	9201118
9.153	384.25079	[M-H]-	384.25012:6764 385.25479:1248 386.25946:180	78.95884:22 80.12455:7 96.96955:226 130.08664:30 143.03468:24 183.10796:9 185.16557:6 185.18094:8 194.11931:15 248.95573:14 254.81538:9 298.24414:9 370.89249:13 384.20447:21 384.24847:257 385.15387:11 385.17984:13	996309	841756	566290	28761	31243	23658
6.162	385.18704	[M-H]-	385.18704:4785 386.19171:758 387.19638:4969		1104281	768256	738576	404103	403357	343130
6.271	385.18768	[M-H]-	385.18768:18635 386.19235:2739 387.19702:23918	50.59526:9 52.10549:5 57.03442:39 58.97323:25 59.01368:87 69.06669:5 71.01527:19 73.51786:5 75.24553:5 77.31402:8 78.53590:5 78.91855:7 78.95953:23 80.91502:5 83.05079:21 84.15612:5 84.48825:5 85.03233:12 87.00963:110 87.04559:35 89.38924:5 93.07133:9 95.05245:13 96.96967:157 97.02848:10 98.50672:5 99.00787:9 99.04597:29 101.45209:6 105.38840:9 109.06515:20 111.04368:50 112.98618:18 113.02528:22 …	1104281	1005196	738576	410216	403357	343130
11.863	385.22369	[M-H]-	385.22314:11474 386.22781:1826 387.23248:950	53.97960:14 54.57404:5 57.03422:73 59.01404:121 61.98854:13 68.99582:31 70.87880:6 71.01355:24 71.04872:7 72.01984:7 73.02937:10 78.95872:69 81.03580:11 83.04920:6 87.00914:23 87.04524:11 91.03616:22 96.96935:73 97.02770:7 97.06535:26 99.07674:10 110.98371:32 111.07896:9 112.98448:56 122.03672:15 123.07590:16 125.06287:6 136.05319:7 137.10049:14 151.11906:5 154.97122:28 163.07985:10 166.60738:5 1…	908680	687353	581739	326713	317781	259098
19.141	385.29617	[M-H]-	385.29617:9652 386.30084:1987 387.30551:256	50.01558:5 50.38520:5 50.45681:5 50.96701:7 51.70459:5 52.16069:5 52.25161:5 52.61383:5 53.30988:5 53.40131:10 53.51062:5 53.80362:5 54.08806:5 54.25354:5 55.34772:6 56.22094:5 57.03500:6 58.48017:6 59.01423:10 59.54887:5 59.64811:6 59.87945:5 60.24056:5 60.35400:5 60.98782:75 61.57324:5 62.19977:5 63.41249:5 63.49833:5 63.67864:5 63.75915:6 64.15131:5 64.26324:5 64.28226:5 64.54451:7 64.55585:6 …	300926	250505	239646	16122	15890	16657
6.164	387.20258	[M-H]-	387.20258:18910 388.20724:2847 389.21191:4219	50.35549:5 57.03432:71 59.01319:81 65.84189:5 66.82478:7 70.35577:7 72.99383:8 73.02949:25 75.00780:15 75.88329:5 78.95831:70 81.07088:18 81.41884:5 81.75182:5 83.05247:8 84.14001:5 85.02921:17 87.00694:160 87.04348:20 87.73138:6 89.02283:14 95.04771:15 95.08499:22 96.96948:298 96.99419:5 97.02786:25 97.06548:45 99.04573:65 99.07691:5 101.02222:19 103.04494:5 107.46917:7 108.82182:6 111.07915:12 …	1377567	1259722	943880	158807	467317	282576
5.927	387.20358	[M-H]-	387.20132:3533 388.20599:715 389.21066:1722		460574	466857	367413	470665	330292	413135
22.127	387.25516	[M-H]-	387.25516:7698 388.25983:1338 389.26449:0	89.46313:13 219.22444:23 282.58212:7 302.85172:8 341.21780:11 341.30133:11 343.25870:13 387.25482:106 388.26279:7	0	0	0	83269	86760	108767
5.512	389.10934	[M+HCOO]-	389.10883:6682 390.11349:917 391.11816:398		138898	139657	65409	107104	136670	126077
5.665	389.17920	[M-H]-	389.17920:1779 390.18387:410 391.18853:682		307281	286715	224599	267512	270949	244264
6.037	389.18176	[M-H]-	389.18091:5546 390.18558:871 391.19024:2251		988197	896246	664389	67630	72772	69569
16.222	389.19852	[M-H]-	389.19852:63651 390.20318:10643 391.20785:1411	51.02407:5 51.04142:5 51.18314:5 51.80207:5 52.88148:5 54.30214:5 55.40455:6 55.64038:6 56.92930:5 61.27598:5 61.48855:5 64.40214:5 64.60320:5 65.05970:5 65.52620:5 67.12928:5 67.18634:5 68.99427:7 69.14459:5 69.40798:5 69.57323:6 69.98898:8 70.07018:5 71.59514:5 71.85139:6 72.66734:5 76.00150:5 77.05721:5 78.95856:48 78.98019:5 79.55613:5 80.11859:5 82.49877:7 82.59359:5 83.66534:5 83.98366:6 84…	1122742	841017	789264	0	0	0
5.638	389.21756	[M-H]-	389.21759:1950 390.22226:327 391.22693:208		162201	138936	125240	198679	206351	182124
33.415	390.89841	[M-H]-	390.89841:5332 391.90307:0 392.90774:136		339662	243208	198463	186595	179304	208277
13.743	391.15259	[M-H]-	391.15353:6751 392.15820:912 393.16287:186	78.95848:25 96.96936:319 99.04556:14 167.06552:16 167.88918:15 216.64140:10 220.14143:13 221.15395:24 236.10222:28 293.17892:78 318.03464:6 347.26068:14 355.21490:24 391.15024:15 391.17126:10 391.24487:16	191616	170022	135166	81835	77546	62340
9.933	391.16183	[M-H]-	391.16077:7826 392.16543:1311 393.17010:459	57.03557:12 59.01347:43 64.66750:10 69.03177:7 71.01360:11 74.38197:5 89.02274:15 97.06888:6 113.05943:13 125.06290:5 132.17374:14 132.41776:9 137.06013:5 147.08633:5 148.07933:9 169.08563:6 177.05534:9 192.36659:8 194.06343:5 208.51607:7 218.40726:14 223.07198:6 238.66927:5	483309	442876	279857	23	49	73
6.082	391.19672	[M-H]-	391.19446:3324 392.19913:599 393.20379:0		541735	387372	338457	24220	23151	20623
6.006	393.16162	[M-H]-	393.16162:2865 394.16629:0 395.17096:7430		363091	295238	225445	22438	11878	11080
6.128	395.17090	[M+Na-2H]-	395.17090:8003 396.17557:1222 397.18023:2020		434767	389358	272895	26536	16891	13496
11.369	395.20767	[M-H]-	395.20767:2168 396.21234:352 397.21701:801	67.05800:18 97.07104:5 125.02010:21 219.21365:13 245.22107:5 261.11664:11 266.13126:18 307.22681:15 333.19894:12 349.26215:13 351.21082:16 351.26907:11 377.22580:7 395.20963:84	61373	148027	36997	277300	317870	244933
22.556	395.31708	[M-H]-	395.31622:3500 396.32089:839 397.32556:4454	50.18773:11 58.09231:7 73.02937:45 93.47742:8 98.34076:5 105.24883:5 130.42023:17 277.21225:13 300.98370:5 309.23325:6 337.27747:5 377.30347:8 394.99661:7 395.27963:46 395.31671:239 395.35916:24	531154	399172	298491	148412	133084	171334
20.750	395.31729	[M-H]-	395.31580:2655 396.32046:695 397.32513:2646	50.18773:11 58.09231:7 73.02937:45 93.47742:8 98.34076:5 105.24883:5 130.42023:17 277.21225:13 300.98370:5 309.23325:6 337.27747:5 377.30347:8 394.99661:7 395.27963:46 395.31671:239 395.35916:24	313496	248491	195123	68000	71182	78056
26.350	395.35257	[M-H]-	395.35257:4066 396.35724:928 397.36191:719		199055	149826	149043	73272	77883	91753
4.954	396.08728	[M-H]-	396.08728:131671 397.09195:13663 398.09662:1307	78.95863:221 96.96949:1539 96.99075:6 97.01060:5 112.98488:15 280.09775:56 298.10703:152 396.09607:26	16268	16442	8737	1690168	2168564	1737374
6.155	397.14929	[M-H]-	397.14929:2329 398.15396:551 399.15863:1785		200750	168048	155798	356706	313037	287277
23.896	397.22672	[M-H]-	397.22672:4110 398.23138:757 399.23605:251		360946	300428	221456	50646	86376	136764
22.656	397.33267	[M-H]-	397.33267:14707 398.33734:3072 399.34201:636	50.02541:6 50.04263:6 50.17803:5 50.21253:5 50.52106:6 50.67444:9 51.05642:5 51.16747:5 51.18574:5 51.61209:6 51.76211:6 51.83220:5 51.89231:6 52.04023:5 52.07285:6 52.44494:6 52.52305:12 52.79472:5 52.81836:5 52.89651:5 53.17789:5 53.60947:5 53.63538:6 53.73220:6 54.00022:5 54.12040:6 55.14313:5 55.32442:5 55.39170:5 55.49788:5 55.66642:5 55.73390:5 55.81961:5 55.92620:5 55.99124:6 56.04330:5 56…	387633	269987	232319	57208	65960	68261
23.488	397.33292	[M-H]-	397.33292:5002 398.33758:1198 399.34225:257	50.03521:6 50.31111:5 50.85529:5 51.19310:5 51.50217:5 52.98269:5 53.60986:6 53.90565:6 54.02845:7 54.31409:5 54.40473:5 54.68727:5 54.70013:5 56.42924:12 57.03429:104 57.36051:5 57.76951:5 58.03870:9 58.04740:6 58.60786:5 58.79165:5 58.99264:5 59.01324:16 59.11746:5 59.24590:5 59.28339:5 59.59983:5 60.05445:5 60.25671:5 60.26751:6 61.24613:5 61.54043:6 62.91486:5 63.01425:5 63.58148:5 63.66470:5…	284304	221955	182191	29897	29841	116331
21.806	397.33347	[M-H]-	397.33347:20104 398.33813:3837 399.34280:862	50.02541:6 50.04263:6 50.17803:5 50.21253:5 50.52106:6 50.67444:9 51.05642:5 51.16747:5 51.18574:5 51.61209:6 51.76211:6 51.83220:5 51.89231:6 52.04023:5 52.07285:6 52.44494:6 52.52305:12 52.79472:5 52.81836:5 52.89651:5 53.17789:5 53.60947:5 53.63538:6 53.73220:6 54.00022:5 54.12040:6 55.14313:5 55.32442:5 55.39170:5 55.49788:5 55.66642:5 55.73390:5 55.81961:5 55.92620:5 55.99124:6 56.04330:5 56…	441548	380830	281134	171047	153990	196293
30.305	397.36981	[M-H]-	397.36981:35770 398.37448:7021 399.37915:816	50.62732:5 51.04142:5 51.09113:5 53.33261:5 53.82648:5 55.01950:5 57.96259:5 58.51997:6 58.63708:5 63.75903:6 65.83059:6 67.24049:5 67.40359:5 68.87587:5 69.36740:5 71.41574:6 73.02939:6 74.13628:5 75.11269:5 75.43252:5 77.56176:5 78.53883:5 82.72315:5 83.46822:5 93.80064:5 97.29181:5 98.48236:5 98.90042:5 99.74267:5 100.69315:5 103.91521:5 104.65755:5 104.93881:5 105.38814:5 108.89074:5 111.8354…	3238987	126295	459992	402342	28602	1471369
27.039	398.23431	[M-H]-	398.23431:5261 399.23898:1239 400.24365:0		128619	82409	70868	1828	1811	2804
10.241	398.26535	[M-H]-	398.26535:3766 399.27002:880 400.27469:288	50.20749:5 50.86018:5 50.87510:5 50.97433:5 51.61198:5 52.15810:7 52.38188:6 52.97760:5 53.17016:5 55.05380:10 55.38123:5 56.76931:5 57.03505:18 58.59711:5 58.75697:5 58.83429:5 59.01557:17 60.08393:5 61.01220:5 61.42852:5 62.12833:5 62.29840:6 62.68330:5 63.22416:6 64.37949:5 64.53896:5 64.58086:5 64.79353:6 64.87526:6 64.96712:5 66.35080:5 67.33461:5 67.46028:5 67.50595:6 70.09056:5 70.23035:7 …	133505	101106	76314	16714	26618	14858
33.577	398.88470	[M-H]-	398.88470:2283 399.88937:0 400.89404:0		116706	106127	76540	61887	60928	69400
6.224	399.11023	[M-H]-	399.10791:2434 400.11258:449 401.11725:0		487030	443583	312797	0	0	37
6.224	399.16580	[M-H]-	399.16580:4317 400.17047:787 401.17514:7948		457454	428021	291113	134706	231242	66399
6.082	399.16592	[M-H]-	399.16592:1785 400.17059:444 401.17526:2762		302327	428021	291113	223665	231242	204961
9.798	399.20096	[M+HCOO]-	399.20096:3067 400.20563:665 401.21029:2987		82312	639044	97168	25384	14530	13252
9.366	399.20200	[M+HCOO]-	399.20200:2916 400.20666:534 401.21133:1991		370399	160214	58094	5654	38495	17870
19.593	399.31223	[M-H]-	399.31186:3726 400.31653:706 401.32119:136		224567	164564	119877	31341	37925	40139
32.055	399.34808	[M-H]-	399.34808:4469 400.35275:714 401.35742:126	51.67690:7 56.99772:98 70.16132:12 323.33453:8	36780	23895	15294	139094	122671	136242
6.251	401.14590	[M-H]-	401.14590:3822 402.15057:608 403.15524:1997		107148	176424	17781	446394	455616	421262
15.906	401.16284	[M-H]-	401.16196:95949 402.16662:13160 403.17129:1481	59.01577:22 78.95845:22 87.04210:19 112.98579:38 132.85846:14 282.09064:7 283.13135:9 311.12598:24 313.14450:157 341.14008:114 355.14963:11 401.16135:2870 401.25275:8 401.28345:8 401.36703:6 401.42975:5 401.49246:21 401.56912:9 401.72247:5 402.15872:25	3887482	3071461	2974853	4733	2740	5783
6.224	401.18213	[M-H]-	401.18213:7948 402.18680:1380 403.19146:7941	51.54959:19 52.03515:5 56.93720:6 57.03448:18 60.02475:5 61.98683:10 62.74672:5 64.85513:5 65.95768:5 66.23759:5 68.49833:5 73.82523:6 74.95910:6 75.00729:7 78.78341:9 78.95574:23 83.40791:5 86.30719:8 87.00925:100 87.04540:5 87.16872:5 87.59464:5 89.02287:22 91.85725:5 93.03472:17 96.96988:91 97.06389:15 99.04550:23 99.47199:9 101.02765:14 101.03902:9 103.57526:5 104.54379:5 109.20676:5 111.0425…	1100802	1027820	706576	106959	107852	92960
11.339	401.21710	[M-H]-	401.21710:2759 402.22177:610 403.22644:188		46150	55633	25410	145089	147298	113989
12.063	401.21921	[M-H]-	401.21921:2891 402.22388:625 403.22854:233	67.05521:15 68.99711:11 71.04885:41 73.03446:10 111.07906:14 231.96870:9	87454	135979	61729	117294	279190	131609
6.431	403.15961	[M-H]-	403.15961:3178 404.16427:659 405.16894:745	88.99006:18 99.04581:20 175.02530:13 191.11006:10 282.10876:9 285.13101:33 403.08374:9 403.16049:24 403.19873:7	158522	130458	64401	378697	390799	191914
9.549	403.16104	[M-H]-	403.16104:6186 404.16571:1005 405.17038:755	50.58818:12 50.65452:5 51.21547:7 52.01001:6 53.31989:6 54.33029:6 54.98336:5 55.22604:5 55.57029:5 56.04057:5 57.03508:10 57.19987:5 58.52618:5 59.01360:73 59.37439:5 59.59970:5 59.94656:5 60.01929:9 60.15408:5 60.38899:5 61.82440:5 61.99131:8 62.12559:5 62.43024:5 62.70809:5 63.70069:6 64.32119:11 64.95311:13 65.23090:5 65.79487:11 66.67982:5 67.76904:5 69.10981:5 69.17924:5 69.48910:5 70.19347…	279968	264469	56327	4808	4707	6375
5.888	403.19559	[M-H]-	403.19559:4311 404.20025:821 405.20492:1772		383065	578906	656531	94635	99524	89717
5.378	403.19650	[M-H]-	403.19650:2611 404.20117:395 405.20584:665		290181	280114	203114	276701	271225	246094
6.097	403.19693	[M-H]-	403.19693:7942 404.20160:1289 405.20627:2874		1039563	933796	416690	84816	78763	71619
26.412	403.26422	[M-H]-	403.26422:5407 404.26889:1369 405.27356:219		17109	9674	7106	52250	60273	72263
2.347	405.02139	[M-H]-	405.02139:5084 406.02606:732 407.03073:0	59.01323:15 63.58424:9 75.00729:11 78.69197:5 83.04939:19 87.00974:7 91.84726:7 92.54185:9 103.00267:15 112.98233:16 121.02607:12 126.90175:17 129.05783:5 149.41982:7 153.02068:18 163.04025:6 165.01793:7 165.44260:5 167.07045:7 175.02802:21 186.35133:12 191.31754:5 195.02908:20 215.08855:11 225.11319:9 238.39580:9 240.14151:8 241.10449:8 247.09232:6 268.41153:7 274.83112:5 275.26370:6 276.85895:6…	188111	168880	140649	43105	42180	41494
6.321	405.17618	[M-H]-	405.17499:3256 406.17966:556 407.18432:0		466227	427739	301290	11724	24306	13214
6.601	407.14758	[M-H]-	407.14758:6413 408.15225:1053 409.15692:2436	59.01575:20 61.98852:22 96.96945:19 108.82162:12 121.03150:11 130.19389:13 135.03175:8 209.11752:175 347.20435:7 371.16772:6 402.37085:8 407.11469:18 407.13858:55 407.20029:16	2049	3053	1576	198791	567311	207083
7.385	407.14948	[M-H]-	407.14948:17153 408.15414:1912 409.15881:0	59.01339:168 71.04582:10 78.96156:16 95.05436:8 177.05994:8 177.08771:8	29494	31900	16865	652100	112005	152833
15.544	407.18579	[M-H]-	407.18542:66880 408.19009:6819 409.19476:3230	61.98846:7 78.95876:236 96.96958:2448 98.90881:12 371.12622:18 407.20578:6	1833	1136	2112	1086908	1214735	1233870
22.927	407.31726	[M-H]-	407.31726:7652 408.32193:1772 409.32660:1447		205867	157394	120672	81279	68360	92110
6.609	409.14896	[M+HCOO]-	409.14896:2436 410.15362:492 411.15829:976		1120	869	6891	171229	248044	229636
15.169	409.20041	[M-H]-	409.20041:15568 410.20508:1939 411.20974:387	78.95850:192 96.96946:2071 97.97200:9 112.98706:15 247.91776:11 255.53227:7 293.20267:14 311.22919:23 329.20978:9 337.23248:12 365.22858:21 366.15909:13 409.11685:21 409.20325:24 409.25031:52	10552	10944	9271	360065	366123	364067
16.827	409.20267	[M-H]-	409.20267:159439 410.20733:16368 411.21200:1710	78.95872:275 96.96983:2656 158.75633:13 254.01720:7 311.23035:6	3798	1118	1999	2187654	2881355	2773259
13.219	409.22314	[M-H]-	409.22415:6742 410.22882:1041 411.23349:542	59.01305:22 67.05566:7 67.48305:14 73.03237:8 87.00862:42 96.95924:22 109.02857:12 113.02283:25 115.00545:17 119.04697:5 169.00417:5 293.20895:8 309.23987:7	45518	36741	47793	464554	409600	369801
28.959	409.26331	[M-H]-	409.26331:2169 410.26797:458 411.27264:227		148750	83381	72255	34480	39625	45043
31.927	409.31189	[M-H]-	409.31189:13038 410.31656:3648 411.32123:630	50.04705:5 50.87260:5 51.59201:7 52.06523:5 52.08781:5 52.72479:5 53.14227:5 53.15243:6 53.65056:5 53.68114:5 53.74486:5 54.11519:6 54.18941:5 55.26317:5 55.87410:6 55.89230:5 56.14780:5 56.31691:5 56.72218:6 57.03431:9 57.05008:5 57.70337:5 57.88053:5 58.08445:5 58.62644:5 58.75169:5 59.41998:5 59.65613:5 60.27285:5 60.29716:6 60.44578:5 61.30421:5 61.60357:5 61.63590:5 61.69872:5 62.09821:5 62.…	286843	164164	103646	145745	122651	117846
23.686	409.33374	[M-H]-	409.33295:34240 410.33761:6412 411.34228:2099	57.16750:15 113.99522:5 165.39276:10 318.98056:6 347.33389:10 365.34726:24 384.70911:6 391.32153:32 409.27832:5 409.33130:1555 410.33188:41	764765	635058	578830	312610	315678	373147
27.721	409.36884	[M-H]-	409.36884:2281 410.37350:734 411.37817:722		201300	135745	121713	24568	25054	13987
10.411	411.04965	[M-H]-	411.04965:4572 412.05432:750 413.05899:130		103434	80815	59296	0	0	0
6.224	411.16678	[M-H]-	411.16678:6615 412.17145:1390 413.17611:2841		287742	292885	198435	74827	47241	15347
21.918	411.24008	[M-H]-	411.24030:10128 412.24496:1503 413.24963:349	55.01936:78 59.01311:29 83.01420:78 111.00583:17 143.00255:8 173.00719:6 206.49342:13 255.23509:49	15830	8817	7574	304968	289934	377522
20.206	411.31296	[M-H]-	411.31296:13931 412.31763:2652 413.32229:1474	50.19771:5 50.39997:5 52.93972:5 53.44957:6 53.54581:5 53.74747:5 54.96540:5 55.16670:5 57.03449:92 57.20259:5 58.03974:12 58.58123:5 59.01325:6 61.03131:5 61.28679:6 63.67026:5 64.05935:5 64.17912:5 64.22649:5 65.49530:6 66.74242:5 69.15331:5 71.35411:6 72.02107:29 72.67335:5 72.81276:5 73.92690:5 75.87427:6 75.99244:5 78.57282:5 78.62209:5 78.74862:5 80.04087:5 80.16226:6 81.17322:5 81.46601:5 …	1011474	813985	678458	250438	161991	184422
24.461	411.34958	[M-H]-	411.34973:52502 412.35440:8790 413.35907:925	102.31175:7 203.33803:13 324.95624:11 343.06320:9 393.33362:48 411.34824:1583 412.35501:25	1190205	992438	811436	738884	811624	886863
30.924	411.38483	[M-H]-	411.38483:11429 412.38949:2516 413.39416:483	50.17062:5 50.48889:5 50.67937:8 50.96697:7 51.86471:5 52.27620:5 52.35680:6 52.61885:5 53.40636:8 53.43941:5 54.15878:5 54.25354:5 54.33205:5 54.36115:5 54.76963:5 55.01956:36 55.06860:5 55.34510:6 55.43051:5 55.54709:5 55.97820:5 56.30651:5 56.47635:5 56.93987:5 57.03455:14 57.81448:5 57.82770:7 58.51720:6 58.77572:6 58.78905:5 58.97760:5 59.22723:5 60.11374:6 60.54869:5 60.77619:5 61.93670:5 6…	1158958	877798	97648	206126	214676	22885
4.956	412.10153	[M-H]-	412.10153:4780 413.10620:1205 414.11087:226		0	66	7098	84008	86734	70825
33.775	412.87808	[M-H]-	412.87808:7048 413.88275:0 414.88742:0	51.00138:5 51.48939:5 51.55676:5 52.75480:5 53.61205:5 54.44542:5 54.80528:5 55.14566:5 55.35763:5 56.19491:5 57.03661:10 58.58882:5 60.36165:5 62.52612:5 62.97247:5 64.50787:5 64.96398:5 65.50893:7 65.56244:5 69.05744:5 69.26858:5 71.11293:5 71.21855:6 71.23616:6 71.62415:7 72.46546:5 75.37220:5 75.75565:5 79.98744:5 81.39635:5 82.15434:8 82.29941:5 82.50462:5 83.55038:5 83.58217:5 83.80489:5 84…	564588	435244	210289	320109	298513	356037
5.880	413.11847	[M-H]-	413.12128:2981 414.12594:849 415.13061:0		435142	398812	357403	0	0	0
5.665	413.14322	[M-H]-	413.14322:1601 414.14789:339 415.15255:8049		0	0	0	91169	157310	231824
5.485	413.14444	[M-H]-	413.14444:1977 414.14911:356 415.15378:7391		0	0	0	268852	256645	239653
9.846	413.21851	[2M-H]-	413.21725:3968 414.22192:988 415.22659:2599	55.01798:23 55.64033:8 57.03428:73 59.01325:29 67.97537:8 71.05171:18 73.02943:7 77.45760:5 78.95850:10 81.03323:24 83.04929:5 85.06764:12 87.01000:91 89.02602:15 96.96684:6 97.06549:31 99.04567:8 101.05636:14 101.64457:6 109.06140:31 125.05887:25 137.06015:19 137.09686:11 139.07895:15 143.07335:15 163.02664:13 179.11604:6 181.06694:17 183.06610:13 207.09561:11 213.07315:6 239.06178:11 239.16934:…	716976	532697	233702	18842	21041	15043
22.182	413.32837	[M-H]-	413.32837:7034 414.33304:1559 415.33770:341		222696	157561	120678	3030	1428	3083
33.755	414.85754	[M-H]-	414.85754:29706 415.86221:151 416.86688:412		952489	1854825	1485823	1255834	1110105	1262153
33.919	414.85764	[M-H]-	414.85764:36058 415.86230:245 416.86697:528		2473514	1200032	271623	1261301	473485	1275924
7.681	415.16077	[M-H]-	415.16077:23232 416.16543:2844 417.17010:973	57.03393:16 59.01292:28 61.98835:19 87.00929:25 99.00379:5 99.04507:7 109.03187:5 115.00239:138 124.01530:12 157.01231:30 163.03940:10 175.02406:363 176.92471:13 181.05354:9 181.15431:16 207.02394:19 207.13858:23 209.12013:19 235.08974:5 239.16844:9 249.14537:5 251.16412:15 263.16550:9 265.13937:6 267.12930:15 271.15210:27 275.12173:25 279.11926:31 281.13846:9 289.14874:11 293.14249:25 297.13263:…	290262	280063	91692	1155970	1226578	1325400
6.303	415.16150	[M-H]-	415.16089:17809 416.16556:2314 417.17022:12505	59.01445:30 83.01415:16 87.00935:20 96.96925:19 97.06516:29 101.02763:23 111.04205:18 113.02207:9 113.05945:7 115.00187:41 129.02017:15 135.07997:12 151.04524:7 156.00299:20 157.01253:56 163.03951:11 171.06944:9 171.09901:44 175.02477:165 185.08624:7 185.11340:8 207.10162:41 215.12837:22 223.12877:9 237.15739:9 243.12730:10 247.13043:19 247.16772:16 253.14690:22 258.21301:9 265.13269:23 267.12863…	141927	191665	50927	1568836	1745345	1465350
18.358	415.17633	[M-H]-	415.17639:8115 416.18106:1500 417.18573:298	59.01309:7 75.01012:13 96.96925:7 153.08929:14 181.49757:6 248.57544:5 266.09119:15 312.13892:17 327.16052:43 355.16135:20 369.17352:21 415.17416:94 415.34219:11 416.16064:13	190878	168186	153620	0	0	0
6.224	415.19696	[M-H]-	415.19696:5308 416.20163:1005 417.20630:5576		542325	478726	333012	3254	605	3240
10.147	415.23044	[M-H]-	415.23044:2629 416.23511:538 417.23977:793		754638	671627	460970	4178	18410	4424
22.512	415.24878	[M-H]-	415.24878:6367 416.25345:1328 417.25811:355	77.03905:67 121.02812:48 121.36108:20 153.13269:7 339.30594:8 361.59583:10	0	932	0	126810	121239	154221
6.251	417.17749	[M+HCOO]-	417.17560:12505 418.18027:1879 419.18493:903	57.03400:54 59.01359:258 71.01281:29 73.02914:23 75.00681:11 81.03596:34 83.04923:25 85.02872:21 87.00915:55 91.05511:13 93.03539:11 95.04717:8 96.96907:15 97.02958:11 97.06792:9 109.06439:14 111.00887:13 113.99300:8 121.03103:22 139.07822:20 143.06847:36 186.06538:15 269.06543:12 322.06497:9 335.37949:13 363.82144:5	568057	500960	67488	1341747	1278640	1116186
5.888	417.21179	[M-H]-	417.21179:3102 418.21646:515 419.22113:1268		200527	190821	277123	20539	192368	199155
6.165	417.21246	[M-H]-	417.21246:6082 418.21713:1030 419.22180:2757		575658	512654	78428	3823	46757	51318
6.224	419.19092	[M+HCOO]-	419.19171:4371 420.19638:813 421.20105:0		604354	531312	373315	40827	137763	71861
2.351	420.99359	[M-H]-	420.99359:4761 421.99826:472 423.00293:494		190947	193625	143824	43358	43422	42023
12.879	421.22293	[M-H]-	421.22293:1994 422.22760:481 423.23227:1108	71.04871:42 97.06514:18	4168	5562	7977	141088	267094	221963
12.723	421.22357	[M-H]-	421.22357:1974 422.22824:575 423.23291:905	57.03194:11 71.01347:9 71.04865:41 85.06747:18 97.06871:9 137.09657:5 172.22928:7 214.12999:7 239.16888:5 278.83447:8 399.04968:17	6390	7791	8837	243346	160381	221963
24.174	421.33334	[M-H]-	421.33334:3925 422.33801:1026 423.34268:1731		124728	91507	82372	51085	47005	57450
6.224	423.16809	[M-H]-	423.16678:8232 424.17145:1701 425.17611:2789		635275	557653	433199	74972	105853	72775
28.791	423.38547	[M-H]-	423.38547:41629 424.39014:9168 425.39480:1862	50.03321:5 50.05483:5 50.18023:6 50.23215:5 50.29132:8 50.32809:5 50.34066:5 50.36041:5 50.48636:8 50.51601:5 50.53086:5 50.54032:5 50.55803:5 50.58525:5 50.61496:5 50.71448:5 50.76079:6 50.78805:5 50.79574:5 50.81060:5 50.82051:7 50.83544:5 50.97683:8 50.99670:6 51.02402:5 51.06377:6 51.07869:7 51.15826:7 51.20055:6 51.22778:7 51.27277:5 51.31883:6 51.39485:7 51.49962:6 51.53458:5 51.56712:5 51.…	1821443	1304366	1118707	413643	429788	528945
11.122	425.19669	[M-H]-	425.19705:54084 426.20172:5913 427.20639:34996	78.95854:146 96.96953:1536 97.06538:18 112.98208:20 115.06918:12 121.68668:6 155.10545:7 327.20007:17 327.22348:30 340.56201:10 425.12817:6 425.21890:40 425.26297:27	2393338	2026741	1495827	44566	79560	73406
14.560	425.21790	[M-H]-	425.21790:2970 426.22256:462 427.22723:488	58.00754:11 68.99651:72 78.95934:144 81.03320:6 96.96951:177 97.06542:9 111.08265:12 112.98581:18 113.05606:12 125.05927:6 196.02077:5 207.06465:9 219.14163:11	21141	29127	23519	63313	86355	121982
26.479	425.25803	[M+HCOO]-	425.25705:2781 426.26172:513 427.26639:175		326637	202423	164546	108299	121693	159409
21.310	425.32892	[M-H]-	425.32892:31822 426.33359:6011 427.33825:1746	50.07221:6 50.14402:5 50.17316:6 50.19058:6 50.48898:6 50.77109:6 50.79092:7 50.80579:6 50.83857:5 50.90247:5 50.91652:5 50.94967:5 51.07635:6 51.25796:5 51.39790:5 51.42282:5 51.56218:5 51.60965:5 51.62963:7 51.82474:5 52.10302:6 52.12558:5 52.16833:5 52.23937:5 52.28626:6 52.32920:5 52.34430:6 52.47522:6 52.55587:5 52.84116:6 52.96005:5 53.35759:6 53.42423:6 53.44203:5 53.54372:5 53.75051:5 53.…	1378112	1140030	883019	317246	303649	376125
25.466	425.36411	[M-H]-	425.36411:7214 426.36877:1751 427.37344:0	50.05497:5 50.10414:5 50.30127:7 50.33582:8 50.41110:6 50.54577:5 50.69425:5 50.70973:5 50.73386:5 50.79333:7 50.80325:5 50.81804:6 50.87020:5 50.96947:6 51.11854:5 51.22304:7 51.27076:5 51.29774:5 51.33513:5 51.41941:5 51.45435:5 51.49970:7 51.55962:5 51.57211:6 51.60708:6 51.62207:5 51.65706:5 51.84631:5 51.88979:5 51.96999:5 52.13811:5 52.33669:6 52.40771:5 52.42226:6 52.48775:5 52.51043:5 52.…	387869	271630	212888	109494	109847	142421
7.681	427.09995	[M-H]-	427.10074:5472 428.10541:776 429.11007:287	87.00605:12 96.96922:109 115.00832:11 117.02074:8 156.00725:20 174.01361:66 175.02531:18 181.12695:24 201.16125:10 207.10400:19 211.09201:20 223.13861:11 225.07550:12 225.10846:31 237.10754:9 267.12396:10 269.10480:45 281.09763:6 285.13022:18 311.11310:56 311.77563:6 329.12466:314 388.94641:6 427.10022:26 427.18607:8 427.22751:6	61400	33220	32434	309957	158518	256342
12.111	427.21234	[M-H2O-H]-	427.21286:209194 428.21753:23648 429.22220:4002	78.95870:167 85.03203:17 89.02460:10 96.96976:2784 112.98550:20 131.07202:16 329.23257:82 357.00568:14 427.21323:26 427.22952:44 427.27112:11	4268067	4738915	4851681	669642	787269	739315
11.016	427.21249	[M-H2O-H]-	427.21249:43469 428.21716:4977 429.22183:1154	57.05252:11 62.96545:20 73.02713:8 78.95848:995 96.96947:1244 129.25890:15 163.11069:7 171.10333:31 175.02463:8 195.14006:8 277.18073:5	1366634	1410691	622042	711579	758790	356462
15.602	427.23438	[M-H]-	427.23441:4311 428.23907:856 429.24374:510	71.01208:10 84.04439:15 115.00578:15 311.22351:108 369.27554:13 427.22775:44 427.26514:12 427.30228:22	14834	3534	10563	185746	195910	240447
23.898	427.28671	[M-H]-	427.28741:3315 428.29208:612 429.29675:115	255.23196:53 260.64456:6 383.21674:18 422.30502:14 427.28745:202 427.38068:13	87281	91151	61640	101413	98198	103769
23.758	427.28720	[M-H]-	427.28720:3505 428.29187:792 429.29654:136		87281	91151	61640	101413	94992	100244
11.044	428.21420	[M-H]-	428.21420:5047 429.21887:1076 430.22354:204		180214	185257	80422	99231	90833	54595
33.282	428.85446	[M-H]-	428.85446:83216 429.85913:250 430.86380:0		4259986	3474742	2961600	2697501	2663797	3116149
6.121	429.17484	[M-H]-	429.17484:1631 430.17950:389 431.18417:1128		223475	70751	2782	121543	181883	152724
9.846	429.21298	[M-H]-	429.21298:5165 430.21765:999 431.22232:3623		904839	828144	522006	28385	21054	4857
6.271	429.21329	[M-H]-	429.21329:3812 430.21796:802 431.22262:3709		377945	321534	195061	109030	108813	148920
33.282	430.85294	[M-H]-	430.85294:4227 431.85760:0 432.86227:0		234717	152073	114868	118680	107810	139619
6.132	431.19315	[2M+FA-H]-	431.19116:3688 432.19583:637 433.20050:2341		566401	510814	295462	48512	49815	90367
9.759	431.19363	[M-H]-	431.19452:13321 432.19919:1967 433.20385:2647	59.01317:92 75.01013:13 87.00630:12 87.04482:40 89.02595:33 95.05431:10 96.96954:21 97.06367:28 99.04562:49 109.33378:12 112.98674:16 113.05972:14 115.04271:28 127.03748:16 129.05356:16 143.07320:7 155.07060:30 155.10979:8 157.04327:7 174.15636:10 174.17931:8 187.09274:6 193.08586:14 194.79071:8 195.10149:11 223.09789:15 251.13181:5 289.12000:5 297.17102:8 327.16058:11 333.04337:9 373.17517:8 385…	584868	575867	294340	12190	14892	8762
6.278	431.22858	[M-H]-	431.22858:3709 432.23324:794 433.23791:1075		335064	310214	212058	39960	79364	34148
11.108	432.25055	[M-H]-	432.25055:4489 433.25522:1421 434.25988:215	50.65702:5 50.82301:5 52.40960:5 52.47758:5 53.68626:5 58.00496:12 58.02882:10 58.40832:5 58.84499:5 60.14063:5 60.45931:5 60.92262:5 61.57859:5 62.18594:5 64.38540:6 65.29557:5 66.91010:5 69.81721:6 70.02943:6 70.29453:5 70.41996:6 73.80128:6 74.82964:6 75.78031:6 77.80393:5 78.03720:5 80.47705:5 81.43139:6 81.51592:6 81.92486:5 82.58100:5 82.74214:5 82.87307:5 84.34109:5 85.56878:5 85.62675:6 8…	162099	135819	98566	13853	17242	13004
11.297	433.17325	[M-H]-	433.17325:1790 434.17792:283 435.18258:0	55.05818:7 71.01069:12 91.02905:20 97.07234:11 112.07463:8 118.98195:15 130.08694:18 137.01947:14 171.11292:7 223.70045:8 234.16689:9 271.18546:5 373.14740:12	366007	306294	171333	0	471	0
6.165	433.19879	[M-H]-	433.19879:3732 434.20346:0 435.20813:0		406545	351335	223616	27862	24951	21914
10.051	433.20755	[M-H]-	433.20660:2879 434.21127:581 435.21594:419		325233	376922	191941	120	2277	0
19.401	433.22421	[M-H]-	433.22357:4961 434.22824:953 435.23291:201	55.01937:31 71.01349:10 83.01141:33 112.98955:10 126.06065:7	27924	20863	14416	151859	141757	178066
24.369	433.23615	[M-H]-	433.23615:4685 434.24081:925 435.24548:204		6959	3053	3092	152879	155717	233002
6.935	434.16681	[M-H]-	434.16681:2191 435.17148:656 436.17614:287	61.98861:192 337.12738:14 434.12418:6	18830	20024	1371	126214	310355	207941
7.134	434.16763	[M-H]-	434.16763:1878 435.17230:465 436.17697:394	61.98876:546 79.94408:20 90.45924:5 187.04019:16 328.13083:13 434.15262:18	18830	8435	2897	235098	198028	295363
7.385	434.16830	[M-H]-	434.16830:9285 435.17297:1194 436.17764:435	61.98864:366 163.63011:9 261.47693:8 399.16208:9	6974	5725	5688	348903	65547	186742
6.366	435.09488	[M-H]-	435.09488:17141 436.09955:2748 437.10421:777	50.21502:5 51.27784:5 53.07905:5 53.86105:7 54.37915:5 55.57051:5 56.47374:5 57.15795:5 58.83978:6 59.19513:5 60.28919:5 60.72746:6 61.98877:12 62.28210:5 64.69008:5 65.36316:5 66.62889:5 67.10383:5 68.13624:5 69.34150:5 71.01382:15 71.57175:5 73.05342:13 73.16345:5 73.62826:6 74.38757:6 76.23229:5 77.04211:6 78.73330:5 79.87303:5 83.61145:5 86.69225:8 87.00988:28 87.04451:11 88.35159:5 88.63622:…	497351	462922	337551	79533	82230	70557
20.924	435.23999	[M-H]-	435.23996:11145 436.24463:2279 437.24930:331	55.01939:48 61.95018:9 69.95073:8 71.01430:16 78.95853:55 83.01429:142 96.97281:11 99.00748:19 111.00928:11 142.99167:5 263.85495:7 277.20700:11 279.23221:77	44278	32774	23768	474204	471936	526965
10.051	436.22464	[M-H]-	436.22464:9440 437.22931:1735 438.23398:337	54.37651:5 54.46889:5 55.86894:5 56.53640:5 59.01324:10 59.31551:6 61.17809:6 61.87099:5 62.93972:5 62.96181:10 64.17074:5 64.87471:5 68.20506:5 68.84418:10 69.78812:5 69.90147:5 74.92599:5 75.02235:5 76.01063:5 78.95899:968 80.96449:13 81.12103:6 81.71414:5 84.39866:7 87.82592:5 87.86829:5 87.94656:5 88.00527:6 89.26915:5 89.85503:5 94.14460:8 94.47897:5 96.96911:703 97.06593:13 99.16699:5 99.47…	1269256	1255009	783454	26084	28416	12786
6.178	437.18283	[M-H]-	437.18283:5988 438.18750:1276 439.19217:2105		285765	279927	198134	33458	34138	9830
28.064	437.26898	[M-H]-	437.26898:2482 438.27365:565 439.27832:226		9216	7561	4384	202503	222307	293009
25.586	437.36404	[M-H]-	437.36404:9511 438.36871:2404 439.37338:9130		388872	291355	246523	104407	115267	132394
29.922	437.39954	[M-H]-	437.39954:5729 438.40420:1496 439.40887:631		177757	117952	96014	29715	34016	37758
3.384	439.12527	[M-H]-	439.12509:14373 440.12976:2209 441.13443:1505	53.04087:10 58.70361:6 61.98856:15 67.46590:10 79.15638:5 83.41519:12 85.21198:5 86.14233:5 89.02598:7 97.06543:23 107.43658:5 108.02036:31 109.02905:173 112.16294:6 119.45274:5 121.02776:7 125.08237:11 128.14256:5 132.16971:6 136.18204:6 146.85019:6 151.03511:18 153.01881:2371 153.30246:5 154.02153:26 155.03191:8 155.06654:5 156.89084:5 157.01724:8 164.97293:13 165.08910:14 167.02968:15 168.9499…	615085	566235	402519	121744	134640	109356
24.517	439.26984	[M-H]-	439.26984:3047 440.27450:705 441.27917:0		9538	8205	7556	107522	111997	97315
25.721	439.37949	[M-H]-	439.37949:9798 440.38415:2502 441.38882:0	50.09426:5 50.11087:7 50.20760:5 50.34089:6 50.44441:5 50.50124:5 50.63479:6 50.67938:5 50.79826:5 50.96695:5 51.07129:5 51.19603:5 51.25039:5 51.26043:6 51.44478:6 51.81955:6 51.85469:5 51.96494:5 52.18831:5 52.30395:5 52.36685:7 52.38700:5 52.59223:6 52.88658:5 53.05371:6 53.07137:6 53.19052:6 53.51563:5 53.55640:5 53.58436:5 53.70414:7 53.83698:6 53.86740:5 53.89289:7 53.98484:5 54.20738:6 54.…	282912	234189	178627	58575	57550	80766
24.834	439.38037	[M-H]-	439.38037:15305 440.38504:3319 441.38971:710	50.09426:5 50.11087:7 50.20760:5 50.34089:6 50.44441:5 50.50124:5 50.63479:6 50.67938:5 50.79826:5 50.96695:5 51.07129:5 51.19603:5 51.25039:5 51.26043:6 51.44478:6 51.81955:6 51.85469:5 51.96494:5 52.18831:5 52.30395:5 52.36685:7 52.38700:5 52.59223:6 52.88658:5 53.05371:6 53.07137:6 53.19052:6 53.51563:5 53.55640:5 53.58436:5 53.70414:7 53.83698:6 53.86740:5 53.89289:7 53.98484:5 54.20738:6 54.…	309346	224578	177277	144289	144513	183572
6.053	441.12012	[M-H]-	441.12012:2051 442.12478:331 443.12945:0		98884	143239	63470	0	0	0
5.797	441.12680	[M-H]-	441.12888:2794 442.13354:423 443.13821:1754		152468	124192	93039	0	0	0
6.006	443.19064	[M-H]-	443.19064:2335 444.19531:614 445.19998:3079		267782	160886	24364	102649	47116	116777
7.574	443.20447	[M-H]-	443.20447:7768 444.20914:1131 445.21380:2420	55.92088:5 57.03429:9 62.88862:7 65.96044:6 67.79205:8 68.99661:32 72.99083:14 78.91682:10 78.92764:9 78.95876:57 81.03384:5 81.59464:5 83.05140:12 85.86826:5 86.00044:7 86.24896:6 86.58874:8 87.00976:18 87.04251:8 88.92109:5 88.98669:15 93.07448:12 96.96957:553 97.06551:18 97.13748:11 99.04225:18 101.93935:5 108.87982:5 109.06860:12 109.21394:5 111.04244:16 112.67560:5 112.71990:5 112.98553:124 …	181632	149035	168973	3661	14880	10898
9.798	443.22754	[M-H]-	443.22754:3690 444.23221:790 445.23687:2912		107905	548668	69021	6602	6577	6414
6.412	443.22818	[M-H]-	443.22818:2372 444.23285:421 445.23752:2536		206629	197466	12420	75808	104256	86700
22.806	443.26538	[M-H]-	443.26538:2950 444.27005:590 445.27472:0		18342	11918	9095	83594	76796	101516
33.875	444.81833	[M-H]-	444.81833:27942 445.82300:501 446.82766:1002	50.25406:5 52.70681:6 52.84072:5 53.04105:5 53.23584:5 53.52042:5 56.36097:6 58.04483:5 58.27513:5 58.62609:6 59.09304:5 59.61551:5 59.95970:5 60.57259:5 60.76763:5 60.91412:5 61.15870:5 61.88700:6 66.00530:5 67.87184:6 71.93006:5 73.20153:5 73.36231:7 75.22684:5 75.42003:5 75.70425:5 76.07079:5 76.25285:5 76.36227:5 76.62695:5 77.68388:5 77.78814:5 78.78514:6 78.95813:216 80.39854:6 81.66646:5 8…	1499308	1112228	924243	882711	842243	1022172
33.770	444.81870	[M-H]-	444.81870:22855 445.82336:279 446.82803:0	114.11934:12 141.09520:7 202.94884:5 209.65913:7 230.85123:15 248.86844:48 292.80725:18 310.81552:82 328.82971:360 346.84094:828 347.84943:5 426.79071:6 444.82172:9	1515446	1108863	926622	880271	848613	1029498
7.837	445.09055	[M-H]-	445.09055:4736 446.09521:943 447.09988:214		64969	98429	41414	2387	2948	1979
15.567	445.14059	[M-H]-	445.14001:5463 446.14468:752 447.14935:852		164	33	0	120707	126701	140063
6.178	445.14136	[M+Na-2H]-	445.14047:3018 446.14514:589 447.14981:0		438158	412050	294911	12045	33348	32870
6.190	445.20612	[M-H]-	445.20612:2982 446.21078:716 447.21545:2546		380778	337494	186869	122822	79464	73081
9.895	445.20697	[M-H]-	445.20697:4295 446.21164:979 447.21631:3377		790742	451039	214241	14465	20719	13958
16.827	447.15744	[M-H]-	447.15628:9752 448.16095:1140 449.16562:0		190	0	29	202469	268357	276928
10.107	447.22263	[M-H]-	447.22302:3254 448.22769:847 449.23236:0		368681	262772	183550	0	153	727
6.305	447.22366	[M-H]-	447.22366:2564 448.22833:567 449.23300:0		295808	274092	44928	24047	85880	42979
17.412	447.23880	[M-H]-	447.23880:2566 448.24347:570 449.24814:185		1968	489	0	70433	84298	102322
10.067	449.20334	[M-H]-	449.20334:2110 450.20801:491 451.21267:0		378030	258915	131798	284	483	744
13.219	449.21851	[M-H]-	449.22070:14748 450.22537:2330 451.23004:3092	55.02027:6 77.03880:11 78.96001:10 80.02799:11 99.00816:22 111.08266:19 121.03540:7 121.09663:10 125.06293:18 133.06685:6 138.03085:11 139.00179:17 139.04753:9 139.11163:10 149.09250:6 151.04080:23 156.00777:15 162.10872:8 175.03416:15 187.03616:12 191.03166:9 191.11444:8 203.07045:17 204.07884:8 214.13634:12 233.75731:20 264.14337:10 289.18518:6 290.12631:6 315.20038:8 332.12393:8 335.16052:14	12886	12991	8804	508261	568568	419914
20.612	449.27264	[M-H]-	449.27264:2936 450.27731:711 451.28198:0		79468	77061	56030	76902	28709	68595
25.815	449.36411	[M-H]-	449.36411:4389 450.36877:1246 451.37344:1369		175064	113969	91074	64785	67352	92546
6.224	451.19830	[M-H]-	451.19696:5623 452.20163:1363 453.20630:1348		340425	299189	213356	50679	48579	31452
4.666	451.23456	[M-H]-	451.23456:12807 452.23923:2139 453.24389:463	56.37414:10 59.01450:99 78.91828:6 96.96949:15 115.06547:11 121.02775:43 123.07948:10 137.09630:8 185.07600:6 193.48582:8 225.11243:664 265.33167:18 291.21744:13 298.10654:7 315.10770:8 315.13855:5 316.84381:5 353.10101:10 382.99271:15 387.94998:14 451.11957:11 451.20084:8	0	0	0	111436	130564	112736
14.227	451.23480	[M-H]-	451.23444:12267 452.23910:2028 453.24377:1116	57.03364:14 59.01579:21 67.02101:10 71.05163:14 73.02892:16 78.95847:20 83.01279:17 83.05154:9 96.96951:56 99.00740:44 112.01468:12 119.05397:6 124.05743:24 128.01268:22 135.11673:14 149.02020:9 149.05930:6 151.11420:6 154.99678:18 155.10988:15 156.00778:15 163.04652:7 177.05531:42 198.91400:14 329.21472:13 333.20859:9 347.22949:6 363.21057:5 373.19403:11	30688	20598	4995	652211	692544	639245
22.194	451.28860	[M-H]-	451.28860:4015 452.29327:923 453.29794:0		136722	120090	89993	53008	42769	47342
22.194	451.34344	[M-H]-	451.34344:4986 452.34811:1283 453.35278:5060		278399	222891	108582	88092	29312	104871
26.680	451.37964	[M-H]-	451.37964:16268 452.38431:3827 453.38897:1936	50.01545:5 50.04743:5 50.07610:5 50.18777:6 50.22470:5 50.25431:6 50.33324:5 50.40252:7 50.46410:9 50.49128:6 50.51599:6 50.53083:5 50.60104:5 50.72384:5 50.74863:5 50.78827:6 50.86270:5 50.87257:5 50.88976:6 50.90482:5 50.92192:5 50.94411:5 50.99667:5 51.07123:5 51.15967:5 51.25503:5 51.26525:5 51.28772:5 51.35743:5 51.41470:6 51.43948:5 51.52207:5 51.53704:5 51.54952:6 51.63891:5 51.76325:5 51.…	416562	318795	280640	131450	145643	184156
17.673	452.27951	[M-H]-	452.27951:38319 453.28418:6175 454.28885:881	78.96150:17 94.99326:16 96.97135:33 140.01135:18 152.34573:13 196.03996:37 203.95837:5 232.90694:14 249.03702:15 255.23161:316 368.83273:6 370.76572:54 388.77881:31 449.38531:6 452.27991:759 452.44354:9 453.28168:28 453.32614:11	494769	475773	420603	80268	139129	136781
6.234	453.17731	[M-H]-	453.17731:2795 454.18197:777 455.18664:0		387892	254124	205495	32717	49581	39431
22.717	453.35861	[M-H]-	453.35861:4463 454.36328:974 455.36795:746		172153	137828	110943	294263	176964	344620
23.321	453.36008	[M-H]-	453.35886:9080 454.36352:2093 455.36819:1902	180.92654:5 232.90189:5 350.83057:6 370.76590:21 378.02692:5 388.78168:44 391.35529:20 395.31448:275 396.31961:16 406.79230:11 435.34238:43 453.23489:5 453.35709:236 453.39240:16 454.36102:14	857110	657453	506854	73394	106717	75527
27.654	453.39554	[M-H]-	453.39554:23787 454.40021:5468 455.40487:968	50.01474:5 50.06477:5 50.10416:7 50.18288:6 50.20514:7 50.40042:5 50.52355:5 50.63979:8 50.67444:6 50.83797:6 50.87478:6 51.01170:6 51.02414:5 51.08899:5 51.12851:5 51.21310:7 51.23426:8 51.31021:6 51.37755:5 51.50471:7 51.52700:6 51.60453:6 51.76212:5 51.79966:6 51.84027:6 51.92236:5 51.94799:6 52.01765:7 52.05527:5 52.18836:5 52.24866:7 52.29895:5 52.33167:6 52.38409:5 52.50287:5 52.52557:7 52.…	748066	481753	417650	114815	125159	161773
5.534	455.03922	[M-H]-	455.03922:1711 456.04388:345 457.04855:360		258738	73394	58140	0	0	0
5.257	455.03992	[M-H]-	455.03992:1796 456.04458:363 457.04925:278		74985	230111	80490	0	0	0
25.586	455.37497	[M-H]-	455.37497:3463 456.37964:1049 457.38430:240		182465	127088	101347	14043	12579	19840
7.260	457.05566	[M-H]-	457.05566:50574 458.06033:6429 459.06500:1273	72.99383:58 76.90769:5 79.86663:5 87.33496:5 96.96964:57 101.02148:15 107.15572:6 107.98536:5 112.98596:42 115.00597:10 121.66004:6 123.05266:7 126.41242:5 126.90559:24 131.00096:5 133.03091:26 135.04810:42 137.01958:21 137.03545:8 143.07335:16 149.02464:7 153.05545:7 161.02423:556 161.06558:8 161.10530:5 162.02480:5 169.74219:5 179.03261:100 180.09967:13 185.05263:7 185.07629:9 195.88959:6 197.0…	1052771	817093	801489	0	0	0
6.305	457.14600	[M-H]-	457.14600:1959 458.15066:426 459.15533:0		268479	266586	180966	6976	8440	0
10.194	457.24240	[M-H]-	457.24240:2612 458.24707:598 459.25174:1541		612500	558085	9599	7201	38788	4935
10.116	459.22104	[M-H]-	459.22104:2323 460.22571:412 461.23037:1307	57.03421:54 58.00487:14 59.01326:36 68.99669:23 73.03190:14 78.95844:23 85.02907:12 87.00954:39 87.04523:24 97.06410:55 101.02831:8 107.04397:6 113.05977:5 117.05119:28 127.08391:10 137.06410:6 137.09160:13 223.13416:13 352.66321:14	358715	173519	338144	6951	3177	7202
9.846	459.22406	[M-H]-	459.22406:4392 460.22873:878 461.23340:2057		704233	556318	208665	16706	6682	1266
24.181	459.25275	[M-H]-	459.25186:11316 460.25653:1826 461.26120:1663	59.01563:11 125.00047:13 163.07791:10 181.02367:26 199.03175:22 201.11569:7 271.22668:9 277.21542:460 277.24527:5 277.52316:7 278.21307:8 459.24811:350 459.34683:8 460.24997:6	19295	7208	5323	453892	465500	573358
29.468	459.32779	[M-H]-	459.32779:21110 460.33246:4681 461.33712:610	100.21537:6 144.53712:8 277.21701:18 456.44635:5 459.32742:1006 460.31915:40	29805	22817	15798	214495	284081	251088
30.516	459.32855	[M-H]-	459.32855:25025 460.33322:5252 461.33789:814	78.95847:21 120.06157:15 163.11391:174 176.12143:21 177.12816:131 227.14438:9 253.16399:16 264.50500:10 269.19534:6 272.70139:6 281.19250:40 283.20401:85 295.20346:53 431.98059:20 459.32611:627 459.39319:5 460.34039:37	73562	53141	40156	390573	418662	421156
9.798	461.20331	[M-H]-	461.20331:2835 462.20798:711 463.21264:1912		253053	252398	29541	1266	1264	662
6.234	461.23743	[M-H]-	461.23706:2323 462.24173:578 463.24640:620		258260	212515	17413	7069	23919	19079
25.720	461.26926	[M-H]-	461.26956:104359 462.27423:14630 463.27890:1654	78.96024:16 125.00403:8 159.62503:6 181.02757:23 199.03629:20 279.23218:763 318.97897:6 461.26636:575 462.27454:17	69824	31926	14979	4576085	5360825	6156542
11.108	463.15201	[M-H]-	463.14993:5018 464.15460:789 465.15927:3370	53.30204:8 57.03405:10 61.99125:5 78.95837:24 88.98675:7 96.96944:16 111.04594:19 113.06339:6 119.04629:6 139.07477:16 160.95052:8 171.10249:30 177.08853:6 201.11244:6 215.18153:12 291.19366:14 300.95944:7 308.01730:6 312.53836:6 327.21759:83 341.19119:12 374.80139:9 453.09378:6 463.16895:21 463.20255:27	162850	134071	79794	0	0	0
12.133	465.16672	[M-H]-	465.16684:13773 466.17151:1887 467.17618:1062	50.02288:6 50.34563:5 50.85282:5 51.93756:15 53.25393:5 53.47242:14 54.29190:5 55.01695:25 57.03434:9 57.48963:5 58.00591:25 58.25955:6 58.48807:6 59.01364:19 61.90381:5 62.38909:5 63.27677:5 63.30444:8 64.42450:5 64.57533:8 64.60328:5 65.16075:5 68.65096:6 69.77418:6 75.89543:5 76.36275:5 76.59694:5 77.64759:5 78.95878:219 79.29271:9 83.05254:11 85.06452:15 85.41778:5 85.93279:5 86.13602:5 88.58…	305036	303617	267331	22726	18474	20351
24.155	465.43082	[M-H]-	465.43082:5255 466.43548:1432 467.44015:513		41323	313559	257192	1584	209786	259138
33.162	466.80960	[M-H]-	466.80960:24136 467.81427:138 468.81894:0		1424518	1202824	950369	854147	1087595	962455
7.445	466.81076	[M-H]-	466.81076:4642 467.81543:0 468.82010:0		795210	741437	145852	0	0	0
7.909	466.81104	[M-H]-	466.81104:3525 467.81570:0 468.82037:448		277340	263217	520033	0	0	0
6.190	467.19205	[M+Na-2H]-	467.19205:2852 468.19671:601 469.20138:0		94161	288508	122441	14021	8739	8556
6.382	467.19244	[M+HCOO]-	467.19244:2385 468.19711:628 469.20178:1385		276060	166088	185925	12809	21045	30873
11.419	467.23071	[M-H]-	467.23071:33519 468.23538:5565 469.24005:1543	57.03427:17 72.99379:49 102.03304:20 113.99734:39 135.02786:30 156.00566:7 171.09949:18 174.01633:1271 175.01814:46 210.05309:11 247.16852:12 287.20642:5 305.22238:14 331.19928:12 333.20648:13 347.19135:32 349.19931:70 367.21304:13 369.20728:14 389.18427:13 407.21338:37 431.21927:6 449.22299:22 467.22803:47 467.26166:13	19005	12414	2779	2009473	2238658	1753755
13.219	467.23090	[M-H]-	467.23090:184329 468.23556:29478 469.24023:60204	57.03513:14 72.99290:65 75.00857:26 99.00789:26 111.00923:16 115.00318:47 135.02866:46 142.99829:40 156.00482:48 173.00613:63 173.23035:5 174.01501:302 175.02455:117 275.20514:12 293.20865:45 296.34943:18 305.21194:72 307.22836:14 319.22012:15 321.19907:6 331.18607:14 333.20593:25 343.22510:5 345.22437:11 347.18457:11 349.19763:85 363.21451:12 367.21307:121 368.83817:16 369.20667:9 371.18066:28 3…	32017	7764	5667	7034886	7090672	6244644
24.261	467.37546	[M-H]-	467.37546:26793 468.38013:5884 469.38479:1863	50.04751:5 50.39504:6 51.41239:5 52.05275:5 52.16113:5 52.31194:5 52.49069:5 53.13975:6 54.12296:5 54.19716:6 56.67510:5 57.03524:159 57.29203:5 57.78539:6 57.84357:5 58.03417:5 58.83439:6 59.01326:6 59.56760:6 59.59981:5 59.89283:6 60.14071:7 60.87926:5 61.06665:5 61.34417:8 61.67148:6 62.05449:5 63.51542:5 63.81192:5 64.59494:6 64.86636:5 65.18046:5 65.36872:5 66.16124:5 66.67426:6 66.99683:6 6…	831563	641275	527552	364032	351976	426234
28.809	467.41171	[M-H]-	467.41171:5337 468.41638:1472 469.42105:0		207231	125257	90966	38990	42347	55629
33.099	468.80811	[M-H]-	468.80811:2496 469.81277:0 470.81744:0		195631	106540	81483	66011	73917	91423
7.425	469.15042	[M+HCOO]-	469.15042:10296 470.15509:1238 471.15976:589	78.96074:29 87.00972:8 96.97037:421 115.00227:9 133.10316:12 174.02364:15 212.97694:8 249.15208:11 252.82623:5 259.02231:6 277.14786:5 364.19281:6 365.14935:6 451.17950:6 460.43851:6 469.15768:20 469.18118:16 469.22083:22 469.28555:7	107073	110156	63511	192011	55755	106166
6.357	469.15244	[M+HCOO]-	469.15244:2858 470.15710:597 471.16177:0	78.96173:20 96.96989:157 127.04680:14 173.00671:12 173.04332:8 391.14969:10 469.17816:9 474.08334:7	1915	13263	20183	270723	419583	240015
14.011	469.24722	[M-H]-	469.24759:124528 470.25226:18891 471.25692:2223	57.03687:12 72.99354:71 75.01017:11 80.91741:12 102.03178:12 111.01193:17 112.98248:21 115.00221:12 117.01786:10 135.03156:50 142.99841:37 156.00508:32 157.01285:5 173.00850:53 174.01662:526 174.59734:8 175.02498:50 179.06810:8 207.09970:10 255.12570:6 295.23129:41 307.22800:26 333.20859:29 347.21796:39 351.21939:104 359.23151:12 365.24167:27 369.22794:109 371.23477:17 373.20566:20 379.22464:7 39…	35879	30177	11636	9549438	9933296	8974872
10.107	471.22314	[M-H]-	471.22318:2607 472.22784:657 473.23251:3361		603653	427255	19748	14747	13161	3601
10.147	471.25763	[M-H]-	471.25763:2418 472.26230:627 473.26696:2059		372522	381347	18729	7732	22814	4280
10.228	473.23822	[M-H]-	473.23822:3148 474.24289:775 475.24756:1781		575613	644674	264846	2838	5131	1947
30.325	473.28217	[M-H]-	473.28217:1866 474.28683:539 475.29150:146		167202	99903	110262	87807	62135	143481
26.297	473.30545	[M-H]-	473.30545:2487 474.31012:829 475.31479:205		2474	7371	3562	107408	113074	142645
15.811	474.26413	[M-H]-	474.26413:10631 475.26880:2288 476.27347:398	55.42534:6 58.56258:5 59.91168:5 60.55137:5 61.47228:5 64.94482:6 66.29144:5 71.19560:5 74.65533:5 77.28951:5 78.96176:5 79.74248:5 80.98959:5 84.86584:5 90.51563:6 91.73071:5 95.98251:5 96.04388:5 96.20754:5 96.96629:5 100.14961:5 105.06370:5 110.04793:6 112.21112:5 112.88262:5 113.05636:21 118.09607:5 119.37704:5 120.23737:5 120.32125:5 121.02856:10 121.18499:5 121.87892:5 126.17417:5 127.83209…	184190	149809	119974	26877	39804	40751
15.470	474.26422	[M-H]-	474.26422:25939 475.26889:4096 476.27356:513	59.01302:26 71.01426:15 78.95834:97 140.01227:29 191.48932:20 196.03993:14 214.04852:14 259.20898:7 277.21698:268 300.63950:15	73374	64037	56088	204801	288962	314915
10.194	475.21710	[M-H]-	475.21710:2650 476.22177:614 477.22644:1319		544797	359354	121621	1128	531	0
16.907	476.27899	[M-H]-	476.27899:46016 477.28366:8351 478.28833:1215	53.04338:5 61.11014:7 61.17252:5 61.30864:5 76.31702:5 78.95845:48 80.74228:6 85.01625:5 88.17809:10 107.21673:8 107.59161:5 128.95482:15 133.53662:5 134.88635:5 135.03989:6 136.37688:5 140.01097:12 140.36555:5 142.62016:13 150.95387:5 171.00845:5 196.03581:67 214.04398:13 216.23723:5 242.43443:9 270.41464:5 275.72491:5 279.23315:784 279.34027:12 279.50305:5 279.96262:5 280.23438:16 284.02740:5 2…	983428	879493	835850	296198	397723	452501
16.613	476.28043	[M-H]-	476.28043:192447 477.28509:30233 478.28976:2777	149.15475:9 214.04361:37 279.23270:675 280.23016:8 341.26828:8 476.27832:1032 477.27902:15	349038	303980	324490	2050603	2484522	2614650
6.234	481.20398	[M+HCOO]-	481.20398:3183 482.20865:865 483.21331:1910		136602	106986	64340	68773	39141	32981
25.838	481.42487	[M-H]-	481.42487:1669 482.42953:530 483.43420:0		177170	132065	102277	59842	65708	48664
28.326	481.42734	[M-H]-	481.42670:3076 482.43136:760 483.43603:236		232977	158170	126022	72121	77441	132220
33.876	482.77377	[M-H]-	482.77328:3435 483.77795:126 484.78262:344	74.23470:5 93.76138:6 102.24452:7 230.85651:8 248.86536:6 310.82379:18 328.82837:39 346.84058:19 348.77991:45 357.07092:6 366.78366:48 384.79150:59 428.74030:8 436.79199:15 446.74731:25 464.75858:30 482.77429:22	352838	240894	187863	193729	180163	237427
11.684	483.22427	[M-H]-	483.22427:4192 484.22894:870 485.23361:3811	57.03429:14 96.96961:50 115.00359:28 121.06909:6 123.08374:12 142.99854:38 173.00191:18 174.01860:45 175.02116:53 311.10178:13 365.19531:44 379.19803:8 383.21094:22 385.21515:14 403.20206:10 435.19675:15 458.16489:12 465.21201:13 483.22980:46 483.25909:27 483.29730:17	20428	29022	19710	380137	393349	314935
12.685	485.23920	[M-H]-	485.23920:9737 486.24386:1913 487.24853:2215	57.03890:5 99.00729:10 111.07878:9 113.02476:15 115.00540:25 157.01085:35 174.00908:8 175.02460:393 227.13081:5 233.11877:14 253.10257:22 270.99185:5 309.20798:14 311.22330:9 337.19925:8 339.21817:6 345.20886:10 349.19629:36 358.24780:5 365.20126:20 367.21265:99 385.21912:50 407.21201:14 425.22110:44 449.22928:11 453.21863:11 467.22519:13 485.22928:28 486.25067:6	86392	67584	22417	616661	700358	564337
10.411	485.23962	[M-H]-	485.23962:3417 486.24429:796 487.24896:4483		726381	642038	242589	166500	237643	70903
10.280	487.25610	[M-H]-	487.25610:36233 488.26077:5070 489.26544:886	72.99361:24 75.01006:25 113.99339:20 135.03006:16 156.00316:16 171.10373:49 174.01677:168 175.02490:24 177.08740:5 186.09439:7 245.10550:10 285.13000:12 333.20166:18 341.12665:7 349.19675:10 367.21716:21 369.22702:127 387.23895:101 388.23535:16 425.26312:13 427.22913:91 439.23892:8 442.25073:6 469.24170:32 487.25220:167 488.25253:33	825585	750054	408962	968053	1003526	659121
16.340	487.34348	[M-H]-	487.34348:3020 488.34814:854 489.35281:210		106563	79995	69600	0	0	0
10.019	489.23383	[M-H]-	489.23383:2731 490.23849:697 491.24316:1149		521087	516239	280469	0	40	489
6.148	493.20923	[M-H]-	493.20978:16209 494.21445:3100 495.21911:1235	57.03398:13 59.01292:105 71.01144:17 72.99340:15 77.03941:505 78.95502:7 80.96436:10 87.00884:20 96.96907:12 108.02087:29 121.02894:576 122.03171:16 143.07678:12 153.08888:10 169.01697:12 203.73914:6 235.08727:8 365.49924:11	124648	110241	77304	665036	643311	565734
30.191	493.42676	[M-H]-	493.42676:6813 494.43143:2084 495.43609:1227	50.15096:5 50.21953:5 50.46671:5 50.52849:6 50.70169:9 51.13084:6 51.27536:5 51.56718:5 51.61711:5 51.70960:5 51.73053:14 51.77965:6 52.16828:8 52.43993:7 52.57353:5 53.31999:5 53.56919:5 53.84701:5 54.63334:5 54.74394:6 54.81859:5 54.86237:5 55.00930:5 55.13059:5 55.25979:5 55.40726:5 55.41761:5 55.51602:5 55.65087:5 55.82745:5 55.93923:6 56.36402:5 56.44238:5 56.56263:5 56.68302:7 56.73493:5 57…	314517	180518	164302	44527	47118	66961
6.097	494.21100	[M-H]-	494.21100:3466 495.21567:1411 496.22033:333		32698	34091	28741	157181	154239	133178
25.586	494.28961	[M-H]-	494.28961:7083 495.29428:1582 496.29895:284		430095	259649	184047	2710	1809	4546
6.234	495.22250	[M-H]-	495.22250:3654 496.22717:919 497.23184:1204		181431	143243	90313	43247	46189	51782
26.495	495.40628	[M-H]-	495.40628:7423 496.41095:1987 497.41562:972	50.00086:6 50.02575:5 50.05245:7 50.08444:5 50.17063:5 50.18190:5 50.32240:5 50.34175:5 50.37777:5 50.40945:6 50.46420:7 50.49385:7 50.52298:6 50.55078:6 50.65462:5 50.68684:5 50.73496:7 50.79084:9 50.81161:5 50.86771:6 50.88260:5 50.89007:5 50.90105:5 50.92976:5 50.96946:8 50.99429:5 51.04149:6 51.05640:7 51.07130:6 51.09866:8 51.10611:7 51.13098:6 51.14893:6 51.16331:7 51.20436:6 51.22552:5 51.…	283261	187486	156610	62828	67630	91651
31.522	495.44250	[M-H]-	495.44250:9801 496.44717:2853 497.45184:524	50.20456:5 50.24454:6 50.33086:5 50.36311:7 50.42220:5 50.45427:5 50.60717:5 50.65716:6 50.68225:5 50.73457:12 50.85778:6 50.96200:5 51.03154:6 51.24792:6 51.34008:5 51.53713:6 51.72164:5 51.88726:6 52.01260:5 52.10836:5 52.12555:7 52.19583:5 52.26412:5 52.32660:5 52.35679:5 52.45750:7 52.46508:5 52.62644:9 52.69202:8 52.83349:5 52.87142:6 52.89165:5 53.24942:5 53.29204:5 53.32759:5 53.35553:6 53…	318720	230077	201192	68111	60488	80498
3.559	499.12250	[M-H]-	499.12250:2842 500.12717:654 501.13183:321		141429	133263	96566	62168	67229	57849
10.990	501.23428	[M-H]-	501.23428:1662 502.23895:438 503.24362:1794		105435	211518	11305	210787	225635	172903
10.241	501.23526	[M-H]-	501.23526:2574 502.23993:544 503.24460:3136		387065	334416	5174	62665	62228	45387
11.684	501.23560	[M-H]-	501.23511:10384 502.23978:1744 503.24444:1044	53.90544:17 71.01344:19 75.01453:6 87.00941:33 99.00736:11 112.98248:11 115.00211:36 135.02878:139 167.11140:7 171.10823:29 175.02454:909 176.02908:25 213.07770:21 309.13489:14 321.20505:8 327.22290:32 361.19769:9 365.19797:58 379.21707:18 383.20490:74 403.21536:11 405.19366:9 439.22919:6 441.21625:7 465.21039:19 483.22702:32 501.23752:24 501.30563:11 501.33691:7	69563	56147	1512	886214	936684	783972
10.107	503.24988	[M-H]-	503.24988:3039 504.25455:643 505.25921:1701		666258	476490	164774	7420	11812	6431
10.296	503.25082	[M-H]-	503.25082:2120 504.25549:477 505.26016:1166		296691	476490	284242	11199	15524	10073
17.114	504.30984	[M-H]-	504.30984:4952 505.31451:1218 506.31918:179		93513	73080	61331	44399	56314	70551
32.583	504.76596	[M-H]-	504.76596:3537 505.77063:0 506.77530:0		1206677	815957	204422	582434	567808	144232
6.198	507.18936	[M-H]-	507.18936:4817 508.19403:1048 509.19870:682		0	149	0	112273	98172	101529
6.140	507.22397	[M+HCOO]-	507.22397:2750 508.22864:676 509.23330:0		119662	110763	74413	32436	44926	44137
28.801	507.47784	[M-H]-	507.47784:3921 508.48251:856 509.48718:0	85.03094:8 96.96948:29 99.00753:21 304.35880:12 353.69595:10 431.14273:18 432.93549:8 447.40424:5 461.34854:7 463.47250:11 489.42017:15 507.47641:89	309051	22733	172269	209802	4734	126649
28.650	507.47806	[M-H]-	507.47806:2862 508.48273:760 509.48739:0		309051	32713	242789	159986	4734	126649
27.448	509.42255	[M-H]-	509.42255:5588 510.42721:1577 511.43188:789		401739	262453	212633	26619	30838	38633
7.026	511.20844	[M+HCOO]-	511.21207:2493 512.21673:606 513.22140:0		302154	214225	179693	3321	5742	4769
4.666	511.21933	[M+HCOO]-	511.21921:5539 512.22388:1146 513.22854:498		348	55	1437	182835	186310	165734
33.830	512.83270	[M-H]-	512.83270:3069 513.83737:0 514.84204:172		199077	124702	95731	79255	74172	85923
7.729	513.13605	[M-H]-	513.13605:2336 514.14072:370 515.14538:0		0	0	0	142277	131095	128292
10.241	515.24658	[M-H]-	515.24658:2513 516.25125:618 517.25592:2433		385036	387801	189530	3283	6488	3640
23.828	518.28925	[M-H]-	518.28925:4183 519.29391:979 520.29858:280		441413	315269	240345	51465	55618	51696
10.147	519.24207	[2M+FA-H]-	519.24207:1812 520.24673:485 521.25140:894		95646	330620	56586	1147	941	554
7.807	521.13202	[M-H]-	521.13208:51039 522.13675:7564 523.14142:1215	57.03408:21 77.03967:15 108.02106:24 121.02885:33 137.02307:32 152.01277:94 153.02011:12 154.97406:7 173.08363:13 179.03171:20 205.11058:7 237.03433:10 248.95651:49 267.03888:10 384.94464:5 399.09317:175 424.22983:19 520.92981:8 521.13031:1920 521.62054:5 522.12067:38 522.13898:40	1437213	1564502	1064192	179260	224550	219406
6.754	523.18573	[M+HCOO]-	523.18433:73028 524.18899:10654 525.19366:2366	63.33471:5 71.01641:9 109.02841:20 152.01425:29 153.02034:44 315.05814:16 487.28793:33 523.18329:1109 523.24304:32 524.19025:18	7079	0	0	1099103	1213609	1109313
18.032	523.29181	[M-H]-	523.29181:6988 524.29648:1554 525.30114:364	96.97289:19 99.01098:13 113.99715:53 156.00577:82 157.01276:44 163.02211:7 170.26901:17 174.01628:257 175.02028:15 405.26431:26 419.28116:5 423.27798:56 461.29114:33 463.26282:43 505.27698:51 505.29898:10 523.29016:65 523.34741:24	37217	29530	29878	159859	196860	240282
21.518	523.40204	[M-H]-	523.40204:46936 524.40671:9861 525.41137:1506	246.92018:16 275.62671:9 278.53867:21 392.78162:5 465.33868:9 477.39505:86 484.39856:16 523.35529:10 523.40125:60	21911	15662	2652	515850	511742	594481
4.712	524.22998	[M-H]-	524.22931:6188 525.23398:1919 526.23864:521	96.96942:6 119.05006:24 145.02591:12 182.07896:13 225.05045:10 225.07603:17 225.11295:34 237.08017:12 241.10945:14 280.09653:79 282.11966:29 298.10822:300 299.11420:26 524.25403:7	2681	637	50	251950	241406	220505
33.428	526.82654	[M-H]-	526.82654:12095 527.83121:0 528.83587:668		697381	507116	414330	350959	333802	401401
18.620	529.30237	[M+HCOO]-	529.30298:6065 530.30765:1267 531.31231:206	81.21481:6 107.08710:9 112.98202:17 113.01907:33 133.57333:27 223.07690:6 267.07346:23 317.64377:7 497.07928:8 508.99005:9 529.29620:160 530.30743:7	28689	15870	14751	104556	121045	138422
9.029	531.09210	[M-H]-	531.09210:10394 532.09677:2000 533.10144:414	50.46667:5 51.77711:5 51.79463:5 53.11955:5 54.50998:5 54.74298:5 54.96800:6 55.01958:13 57.03439:39 58.03197:5 58.12695:5 59.01335:68 59.95476:5 64.31853:7 65.30408:5 68.74038:5 68.81248:5 68.99638:35 70.44633:5 70.91415:8 71.29832:5 71.54816:5 71.71005:5 72.15355:5 72.37423:6 73.03218:10 74.64934:6 75.00734:21 77.23448:5 77.40574:5 77.66605:5 78.44650:5 78.96169:17 84.01894:34 84.32205:5 85.029…	174500	123721	119448	6175	9181	7828
10.411	533.25598	[M-H]-	533.25598:2159 534.26065:570 535.26532:766		299011	71982	162191	1137	288	1074
10.147	533.25690	[M-H]-	533.25690:1733 534.26156:424 535.26623:761		64091	260082	154852	1780	219	794
6.037	535.14746	[M-H]-	535.14551:4384 536.15018:870 537.15484:0		177385	152077	102283	26885	21312	19750
5.910	537.12671	[M-H]-	537.12671:28002 538.13138:4692 539.13604:1176	59.01314:10 77.03926:7 87.00961:5 96.96612:7 103.23560:13 108.02094:13 111.04239:10 117.05249:10 118.92882:9 121.02797:54 133.00755:6 135.02785:6 137.02353:73 142.77394:10 145.04776:9 152.01163:90 160.06960:9 165.63029:6 185.08084:8 186.08052:8 188.79454:7 193.05219:7 229.14868:5 231.09013:5 231.12721:6 233.10361:5 253.13660:9 257.09781:17 267.04108:8 275.00366:19 285.06009:5 287.11899:9 293.1376…	466625	485049	403287	231218	210055	187025
17.847	540.33234	[M-H]-	540.33234:8294 541.33700:2692 542.34167:540	52.16325:5 53.80363:5 58.03952:18 59.01150:11 60.69222:5 66.91307:6 68.46101:6 69.19967:5 72.24416:5 73.02963:8 85.11273:5 86.52391:5 91.48777:5 94.06377:5 96.97208:7 100.04533:8 108.05424:5 108.44427:6 108.47764:5 108.57546:5 121.59853:8 125.49932:7 127.03910:12 129.01859:6 134.63248:6 142.03564:7 145.00212:5 152.14893:5 156.35599:5 157.07872:5 161.11887:6 164.10355:5 172.17081:5 173.04807:15 17…	113062	103710	70531	9712	10483	11007
25.682	542.51538	[M-H]-	542.51538:7970 543.52005:2239 544.52472:420		31548	23042	15325	116787	126012	152847
33.745	548.81171	[M-H]-	548.81171:4992 549.81637:0 550.82104:0	53.73436:5 56.00644:6 58.34948:5 59.29638:5 59.80362:5 60.12950:5 60.23472:6 67.12038:5 70.32619:5 79.84442:5 83.45503:5 87.95904:10 96.96965:5 101.39526:5 106.37530:5 110.89164:5 111.59225:5 111.85325:6 113.59238:7 115.46076:5 118.57954:5 120.26701:5 120.30898:5 125.17904:5 125.50224:6 129.63841:5 130.79727:5 131.12363:7 138.87732:5 139.92441:5 146.54202:5 150.40251:5 153.23071:6 161.63010:5 165…	458798	346173	113377	20285	60536	112445
17.710	550.25598	[M-H]-	550.25598:5000 551.26065:1076 552.26532:272		71708	62773	53913	9110	14740	13134
25.685	550.48499	[M-H]-	550.48499:6787 551.48965:1953 552.49432:307	78.03086:10 89.11444:14 110.03661:10 111.04214:8 225.21710:27 237.22571:17 270.23892:25 271.23267:12 296.27484:22 308.42612:15 312.25525:6 434.28180:5 473.24164:7 532.48663:10 550.31427:9 550.37952:17 550.48328:846 551.28552:7 551.35089:6 551.42584:15 551.48212:57	110879	10318	95866	262571	5032	201531
24.285	550.48602	[M-H]-	550.48602:32364 551.49069:7998 552.49536:1027	58.03114:24 70.02921:5 72.04586:12 73.02926:12 81.03304:15 134.06764:10 225.22151:243 226.23039:8 235.20483:64 253.21655:36 266.24905:9 270.24265:8 271.22806:23 278.24933:25 296.26538:37 312.26117:15 463.41260:8	162592	12584	171940	749107	4067	451349
7.073	551.14148	[M-H]-	551.14148:4269 552.14615:986 553.15081:0	59.01576:12 68.99973:12 71.33924:5 72.28529:6 72.99344:19 76.31397:6 78.95844:13 79.45058:10 87.61491:9 89.02649:5 93.03442:449 94.03982:6 96.97290:10 101.02165:8 111.00933:24 111.04586:6 111.40904:5 113.02634:6 121.02772:13 123.04860:15 133.79395:5 137.02380:1345 137.05203:7 137.12520:7 137.18541:8 137.22296:5 137.59395:7 137.61029:5 139.07471:8 142.67415:6 150.01443:6 153.01617:14 159.29146:5 1…	90120	85041	45770	4109	3577	2368
4.449	551.14191	[M-H]-	551.14203:23531 552.14670:4411 553.15136:904	56.58599:11 59.01579:10 71.01358:5 73.39841:6 93.03414:26 93.72983:6 101.92523:12 109.03195:7 114.09100:14 119.68473:7 126.90543:5 129.05460:8 133.87849:13 137.02405:427 144.98909:9 147.11584:12 153.01624:20 175.02037:6 179.01825:19 180.76749:7 192.06279:5 195.07732:5 203.08533:6 213.07306:12 241.11485:7 242.11493:5 243.12256:7 255.41107:7 275.11200:6 289.12015:6 338.90192:11 380.10559:10 413.108…	346757	326112	159528	83860	53751	45535
8.471	555.14746	[M-H]-	555.14746:5237 556.15213:929 557.15680:294	50.98648:14 59.01552:87 69.03577:8 73.03236:41 78.95811:9 83.01369:36 96.96825:72 101.02408:74 125.01957:20 135.02719:16 143.03726:25 149.04498:12 149.09595:9 203.05873:42 209.11949:146 233.11909:124 251.12730:41 275.12543:10 279.11826:17 353.15204:23 413.17050:19 481.21732:8 555.13806:58 555.17792:27	11278	14819	8793	74012	74491	64425
22.384	558.51160	[M-H]-	558.51160:10210 559.51626:2332 560.52093:468	88.04755:18 138.66084:13 225.21718:12 271.22699:967 272.23611:7 278.95108:15 558.38654:10	116272	77174	47544	165120	137172	208501
17.033	559.31384	[M+HCOO]-	559.31384:15790 560.31851:3142 561.32318:421	176.67584:9 253.08852:69 277.21765:194 278.22702:10 325.38254:10 350.82358:8 430.83191:15 513.30133:48 559.31635:37 559.35864:11	61500	42877	35662	154885	208229	228605
12.129	563.14319	[M-H]-	563.14227:3589 564.14694:584 565.15161:531		79611	109853	73059	3620	4232	3602
16.732	564.33118	[M-H]-	564.33118:4710 565.33584:1169 566.34051:248		95516	79072	53873	59034	79063	90182
17.039	564.33228	[M-H]-	564.33228:6109 565.33694:1784 566.34161:343	50.04759:7 50.50131:5 50.61508:5 51.76720:5 51.84995:12 51.87231:5 52.38456:5 52.54115:5 52.76745:5 53.06640:6 53.35831:7 53.88787:7 54.20236:7 54.27151:5 54.40995:7 54.51218:5 54.56142:5 55.70799:6 56.11888:5 56.15797:5 56.30921:5 56.71447:5 57.77225:5 57.87275:5 58.02895:7 58.44296:5 58.59729:5 59.96021:5 61.64972:5 61.81367:5 61.85741:5 63.11378:5 63.94539:6 64.07156:5 64.35209:5 65.17770:5 65…	231631	195823	176948	16075	19919	28215
33.162	564.78674	[M-H]-	564.78674:34678 565.79141:258 566.79608:0	51.83181:5 52.19802:5 53.03049:5 53.69612:5 54.94956:5 54.97443:5 55.54670:5 55.59333:5 56.33225:6 56.78210:5 57.60799:5 57.95431:5 58.18753:5 58.66870:5 59.56181:5 59.70684:5 59.79557:5 60.78390:5 61.57273:5 61.89795:5 62.32824:5 65.35420:6 66.68231:5 66.89265:5 68.09838:5 68.50365:5 70.23872:6 70.52174:5 70.81410:5 71.42121:5 71.85987:5 72.74403:5 73.32355:5 74.34863:5 74.47163:5 75.73447:5 77.…	1835054	1331370	934879	998581	970754	1184444
24.298	566.51678	[M-H]-	566.51636:9978 567.52103:2559 568.52569:329	156.17700:18 279.23264:836 280.23514:18 492.09912:11 566.40521:12 566.51379:15 567.42352:8	39221	36912	25286	219769	222628	268194
33.099	566.78571	[M-H]-	566.78571:3629 567.79037:0 568.79504:0		147730	99057	79198	65548	67282	85043
14.227	567.22211	[M+HCOO]-	567.22211:17342 568.22677:2677 569.23144:494	71.01568:8 78.95866:225 95.05097:8 96.96897:402 106.04604:17 112.98623:19 113.02649:5 113.99730:9 115.00579:13 127.00340:17 135.02782:17 137.09677:23 139.11578:17 142.99841:57 151.11154:14 163.15099:20 173.01091:8 174.01588:104 185.11852:43 199.13493:8 206.12627:9 237.08693:20 285.22888:15 295.22531:39 301.15884:5 303.49908:9 307.22180:31 315.18185:12 315.23743:15 318.22079:7 319.22449:12 329.214…	0	0	0	368972	467275	412827
16.907	574.25476	[M-H]-	574.25549:7150 575.26016:1269 576.26483:253	58.03666:14 143.07741:10 279.22626:37 396.57379:6 476.27786:270 477.27554:11 528.29944:5	151872	116011	112047	23995	32809	39059
16.613	574.25641	[M-H]-	574.25616:15063 575.26083:2384 576.26550:418	78.95841:59 96.96941:9 140.01134:49 153.00102:8 196.03659:27 214.04366:46 261.21762:21 279.23181:1892 280.23035:34 400.34317:10	55469	40762	43465	180583	219178	228338
22.613	580.49561	[M-H]-	580.49561:4597 581.50027:1467 582.50494:277		3654	1921	1086	64209	58004	74853
33.910	580.74762	[M-H]-	580.74945:2891 581.75412:103 582.75879:222	194.94521:13 346.84705:6 366.78693:12 384.79047:47 446.74677:17 464.75922:38 473.48206:6 482.77194:117 483.21060:5	329200	142229	121981	165449	87087	200321
33.746	580.74854	[M-H]-	580.74854:3486 581.75320:140 582.75787:0	78.96360:8 105.81293:8 152.27217:6 194.94041:7 219.30542:12 248.95845:6 298.38153:11 348.77649:7 366.77911:31 384.80362:38 446.75278:19 464.75452:39 482.77438:248 483.15707:13 483.76120:6 517.56866:9 562.70941:7 580.75421:26 580.77936:5	120674	219876	71286	165449	159560	202682
9.078	587.24768	[M-H]-	587.24768:7989 588.25235:1473 589.25702:1366	57.97840:7 59.01379:39 59.57013:5 59.80124:5 61.93699:5 68.99772:20 78.27081:8 78.95843:64 84.08135:5 85.02909:8 87.04527:7 96.97001:518 97.07570:6 99.04216:20 105.02064:8 112.98563:179 113.05985:41 122.13216:8 126.90514:12 127.03866:11 134.05962:9 136.04901:6 143.55206:10 155.10641:6 171.06764:5 181.08559:5 183.10373:13 185.08076:16 189.10280:8 195.11127:5 201.11504:11 208.06174:6 216.89241:9 21…	243025	267310	175451	2750	5595	3195
13.720	587.36090	[M-H]-	587.36090:39219 588.36557:9428 589.37024:1201	71.01353:21 109.25012:28 220.14183:49 221.15375:131 236.10469:236 293.17645:2899 293.22662:6 294.17688:63 302.92960:12 470.78635:11 587.24481:8 587.35437:18	75495	54954	59817	405266	233609	257156
17.873	592.30408	[M-H]-	592.30408:20639 593.30874:4000 594.31341:618	53.69653:5 54.18949:5 56.01729:5 57.13420:6 57.86214:6 58.17060:6 62.25191:5 64.12349:5 64.39948:5 68.96264:5 75.53543:14 77.03294:5 78.95915:134 81.76456:5 83.04000:10 83.72279:5 96.96980:1064 97.29546:6 97.53230:6 97.69724:6 98.93868:6 101.15456:5 110.89250:6 111.46274:10 113.77497:6 114.12023:5 114.48090:6 118.34957:5 119.48354:5 119.61283:5 121.93663:5 122.70609:14 126.22504:5 129.84146:5 133…	266805	238546	171520	21560	26396	32374
22.717	596.49103	[M-H]-	596.49103:18871 597.49570:4518 598.50036:877	58.03138:16 59.01315:21 70.02899:42 73.02943:13 74.02429:19 80.96125:5 88.04131:16 95.05101:6 97.06550:5 98.02725:9 106.07832:14 109.25026:8 113.05623:13 225.22253:240 235.20525:72 248.24138:6 253.21391:23 261.21805:21 264.23392:39 266.24570:103 270.23975:41 271.22614:75 272.22513:15 278.24301:12 288.23392:15 296.25623:137 297.26068:12 309.16629:33 311.24277:12 312.25485:75 314.26886:8 324.25723:…	39395	15094	54357	534531	4099	236312
25.642	596.49170	[M-H]-	596.49170:51509 597.49637:12589 598.50103:1824	58.02915:49 70.02738:14 72.04585:45 73.02929:11 88.03761:17 96.05030:6 126.73136:19 176.93474:7 217.19954:11 223.20483:13 225.22235:251 235.20592:77 248.23552:50 252.23502:9 253.21626:89 261.22311:21 264.23056:20 266.24976:83 268.36987:5 270.24277:35 271.22470:41 278.24716:17 296.25919:83 312.24792:52 408.51901:5 502.46695:48 532.48212:8 532.51056:5 550.48322:40	588749	34591	561644	1745064	33483	1193969
24.297	596.49255	[M-H]-	596.49255:204560 597.49722:57399 598.50189:6569	127.89859:20 261.21826:12 278.25497:8 296.25403:15 550.48566:2910 551.49316:57 596.48456:36	794044	63491	969576	5011117	18043	3072909
4.954	597.22614	[2M+FA-H]-	597.22504:10594 598.22970:3143 599.23437:633	72.48941:24 119.04626:5 145.02664:27 167.06995:10 209.08118:5 223.09782:19 225.11778:13 253.10614:7 280.09763:86 297.11707:14 298.10846:1320 299.11002:31 311.14279:6 325.10672:8 597.22321:7 597.25708:5	5976	3116	868	128867	243218	125846
28.529	601.41125	[M-H]-	601.41125:4415 602.41592:1221 603.42059:328	78.58809:11 174.01848:25 177.22664:5 216.43761:15 272.51205:8 312.96921:20 601.41248:249 602.41119:15	2379	1762	0	60665	69636	92727
32.890	602.74164	[M-H]-	602.74164:5126 603.74631:0 604.75097:0		604100	222293	381997	306263	295668	354881
32.745	602.74194	[M-H]-	602.74194:4197 603.74661:0 604.75128:0		316723	425343	381997	306263	295668	193109
7.365	602.74261	[M-H]-	602.74261:2301 603.74728:0 604.75195:0		423204	395655	265111	0	0	0
17.033	611.28540	[M-H]-	611.28540:27522 612.29007:4443 613.29474:825	62.96180:10 78.95896:1361 96.96970:3583 97.06199:30 97.17853:5 98.95545:18 113.05975:9 261.07733:10 279.22989:25 605.14209:8	67908	56371	45051	277437	363871	396590
18.310	613.29980	[M+HCOO]-	613.29980:4844 614.30447:1113 615.30914:230		20273	15213	13949	45620	56184	67545
15.597	614.28650	[M-H]-	614.28650:6609 615.29117:1328 616.29583:314		85214	70111	46364	87496	104226	118781
15.906	614.28760	[M-H]-	614.28760:8624 615.29227:1993 616.29693:451	50.35310:5 50.46668:5 50.88261:5 51.24088:5 51.53217:5 51.61459:5 51.83223:5 52.49530:5 52.62228:5 53.05871:5 53.50555:5 54.73619:7 55.08667:7 55.30891:5 55.85080:5 56.29352:6 56.46326:5 56.97401:5 57.03703:5 57.08169:6 57.57411:7 57.71670:5 57.83830:5 58.23838:5 58.69355:5 59.34504:5 60.17623:5 60.47021:5 60.79520:5 60.93896:5 61.25433:5 61.26795:7 61.92621:11 62.53209:6 62.77985:5 62.89288:5 63…	176749	140274	114152	29385	30124	24766
17.039	616.30383	[M-H]-	616.30383:15959 617.30850:3181 618.31317:618	50.00328:5 50.35311:10 51.44982:7 51.47227:5 51.55215:5 51.69958:10 51.92990:5 52.49281:5 52.64411:5 53.06383:5 53.12972:5 53.26416:5 53.43708:6 54.07437:6 55.13576:5 55.50566:6 55.70016:5 58.11372:7 58.18002:5 58.32597:5 59.23466:6 59.97633:5 60.04623:10 61.25163:6 61.83549:5 61.99149:22 62.45512:5 62.55960:5 62.83770:5 63.15519:7 64.31577:5 64.77400:5 64.94485:5 65.29005:5 65.68125:6 66.50402:5…	571114	519280	505567	44671	59290	85814
16.732	616.30408	[M-H]-	616.30408:32727 617.30874:4980 618.31341:675	63.51480:5 78.95876:77 96.96991:835 152.99899:7 311.22415:34 312.24344:12 504.30911:13 616.30328:684 616.35516:15 617.30322:28	241517	211726	158540	228575	347095	367809
15.544	619.42139	[M-H]-	619.42139:7402 620.42605:2133 621.43072:1016		0	0	0	80774	88930	96472
31.137	623.45343	[M-H]-	623.45343:4667 624.45810:1468 625.46277:377		93445	59343	42558	7392	6023	7593
16.827	623.45526	[M-H]-	623.45526:22439 624.45993:5649 625.46460:648		0	0	0	238764	323821	321034
33.455	624.79858	[M-H]-	624.79858:2994 625.80325:0 626.80792:224		127792	79696	68433	58052	54424	69333
22.396	626.49866	[M-H]-	626.49866:7376 627.50332:2076 628.50799:426	68.99578:35 112.98500:368 240.95702:6 260.50452:7 271.22577:169 293.21497:16 544.64978:20 585.63666:15 626.49115:15	67285	44609	29149	106503	89915	124412
22.482	632.49536	[M-H]-	632.49536:20531 633.50003:172788 634.50470:47633		94245	76005	48095	349377	278324	333251
5.931	633.12433	[M+K-2H]-	633.12231:2395 634.12698:566 635.13165:0		178718	161624	112103	8939	8170	6210
22.473	633.49371	[M-H]-	633.49371:172788 634.49838:47633 635.50305:5267	279.23495:66 353.25119:12 633.49255:2660 633.59467:7 634.49762:75	597691	608841	391212	2977082	2492057	2726859
16.748	638.33209	[M-H]-	638.33209:3044 639.33676:829 640.34143:159		10726	7218	13828	31585	49046	51805
32.511	640.69659	[M-H]-	640.69659:4260 641.70126:332 642.70593:0		270235	553659	146455	185702	325098	170284
32.357	640.70129	[M-H]-	640.70129:4319 641.70596:345 642.71063:0	50.99145:5 51.07095:5 51.08587:5 51.22516:5 51.50183:6 52.53274:5 53.12931:5 53.47308:6 53.95127:6 53.98193:5 54.53010:5 54.70707:5 54.80784:5 56.37925:5 56.56219:6 56.80316:6 57.02668:6 57.23640:5 57.26755:5 57.88021:5 58.01958:5 58.73532:5 59.05827:5 59.57523:5 59.60476:8 59.68803:5 60.07823:5 60.17665:6 60.65924:5 60.99286:5 61.63820:6 61.84871:6 62.10928:5 62.72429:5 62.73806:5 62.95587:6 63.…	739018	219596	129446	143656	99253	397054
29.207	647.45477	[M-H]-	647.45477:7481 648.45944:2604 649.46411:770		136949	84735	72880	7625	7412	9382
4.465	649.11798	[M-H]-	649.11798:25902 650.12265:4543 651.12732:942	63.37905:5 66.97828:5 72.37056:5 78.82253:5 78.95844:33 79.11304:6 80.42695:5 85.77150:5 90.90622:5 91.36772:5 93.03410:37 96.96936:217 97.22308:6 99.04227:17 115.52853:17 117.18293:5 131.08038:5 134.87019:9 137.02336:200 137.99406:5 138.03081:9 138.15750:5 139.07881:12 139.23465:5 153.10654:5 157.05200:12 173.07947:16 175.13075:5 176.93495:16 185.08920:6 188.12122:6 201.70482:5 207.80592:7 215.0…	342057	330555	157486	49143	28875	27674
22.649	650.25171	[M-H]-	650.25171:12947 651.25638:2152 652.26104:255	96.96940:7 112.98755:14 118.99444:23 125.02002:10 139.14024:5 168.98947:247 186.13483:6 318.94052:13 318.97955:4428 319.07486:7 319.32571:14 319.49200:8 319.52151:9 319.98511:21 320.52594:7 360.80161:6 362.96939:1437 363.24338:6 363.96771:12 397.73093:15 409.90518:7 410.26590:6 431.77090:14 514.89545:7 590.51917:9 650.36267:13 650.47717:5 651.08044:6	758035	610743	440290	181897	151273	222975
26.296	650.25201	[M-H]-	650.25201:15197 651.25668:2012 652.26135:297	57.03418:19 62.98921:11 105.66663:15 118.99302:460 168.98936:1161 284.93582:21 311.00272:10 318.97858:140 411.35696:11 530.51563:8	383866	399586	467667	1066281	1270502	1269976
25.695	650.25208	[M-H]-	650.25208:20771 651.25674:2907 652.26141:341	65.00622:12 112.98562:25 118.99291:44 168.98940:159 197.38620:7 318.97949:5787 319.03979:14 319.10181:5 319.21365:12 319.71716:7 319.92239:8 319.98129:33 362.96878:1759 363.96597:28 383.97968:12 482.70370:6 649.48364:10 650.45111:14 650.50073:10 650.52753:31	1380259	1302271	1352307	136775	142103	156426
28.840	650.25250	[M-H]-	650.25250:20326 651.25717:2923 652.26184:362	67.27997:11 68.99704:8 78.29539:12 78.95865:12 95.05091:18 99.04213:17 118.99213:657 141.05034:12 168.98883:1516 169.14882:6 169.99118:26 179.70750:6 190.94611:13 191.07588:10 247.11360:7 284.93344:14 318.97891:326 336.22437:17 398.50140:5 525.26605:11 563.44623:11	2010789	2385701	2683402	1632755	2372963	2951288
24.750	650.25299	[M-H]-	650.25299:19450 651.25766:3128 652.26233:304	62.98865:25 68.99409:8 71.04865:17 96.96938:12 118.99178:469 124.22083:5 168.98924:1216 185.11366:14 214.97060:5 318.97864:232 458.47876:9 465.39072:10 486.81970:12	285605	244576	209429	1457199	1224268	1700345
24.311	650.25348	[M-H]-	650.25348:29718 651.25815:5358 652.26281:717	50.09225:5 50.44443:8 50.72642:6 50.84790:5 51.11605:5 51.16082:7 51.59956:5 51.85974:5 51.90732:6 53.57424:6 53.92939:8 54.21509:6 54.22277:6 54.23558:5 54.36372:6 54.39449:6 54.44281:5 55.00152:5 55.32141:5 55.41239:5 55.47709:5 55.50563:5 55.55748:5 55.75724:5 55.83517:7 56.07192:5 56.53492:5 56.58875:5 56.82445:16 56.99763:5 57.21049:6 57.31840:5 57.94413:5 58.08982:6 58.45354:5 58.52802:7 58…	1535559	1093535	926177	396404	397938	475062
28.933	650.25391	[M-H]-	650.25391:27414 651.25857:4805 652.26324:640	50.42213:6 50.73625:5 50.94456:5 51.24783:5 51.39985:7 51.59200:5 51.72696:5 51.73949:6 52.15649:5 52.35670:5 52.66415:5 52.68438:5 53.00285:6 53.21078:5 53.22596:5 54.00011:5 54.23550:5 54.65360:6 54.73866:7 55.10723:6 55.43561:5 55.46669:5 55.58073:5 55.79093:5 55.86931:5 55.90527:5 56.06142:6 56.18384:5 56.22295:5 56.33256:6 56.57299:5 56.87680:5 56.93974:5 57.03539:11 57.13244:5 57.16042:5 57…	2010789	2385701	2683402	1632755	2372963	2951288
24.530	652.62512	[M-H]-	652.62512:3000 653.62979:1221 654.63446:244		72211	52461	38390	47143	47092	59529
6.395	655.23236	[M+HCOO]-	655.23120:5836 656.23587:1646 657.24054:366	96.96943:25 100.01069:16 127.03861:15 173.04514:9 175.02489:19 183.07059:5 225.11267:19 239.13690:10 283.11951:8 334.46027:5 371.17426:11 387.13510:5 502.17126:5 503.16934:7 551.76416:9 619.18951:7 637.22333:10 655.22290:51 655.25317:22	138903	132349	89061	127019	163237	131050
12.133	659.47388	[M-H]-	659.47388:7472 660.47854:2304 661.48321:436	58.85810:6 64.73735:5 65.79942:8 68.99674:24 78.34460:5 78.95838:11 80.00172:6 83.88480:5 87.00949:20 95.05256:8 96.96941:19 100.24324:32 100.68595:7 101.02381:23 112.98536:124 113.88517:5 124.04973:8 126.90530:5 127.03854:7 127.11303:13 137.05588:9 139.07870:14 142.97330:6 143.03152:12 145.37865:12 153.05527:9 153.37766:18 154.99710:6 155.07402:14 162.95634:6 169.08992:7 171.10384:31 179.10591:1…	76432	99147	64742	7439	9522	12127
16.830	661.40973	[M-H]-	661.40973:3589 662.41440:972 663.41906:397		0	0	0	22964	34340	29936
33.256	662.76099	[M-H]-	662.76099:22572 663.76565:1148 664.77032:0	50.07671:6 50.29351:5 50.33545:6 50.43274:5 50.44408:5 50.69180:5 50.96148:7 51.16544:5 51.32245:6 51.35468:5 51.43653:5 51.51930:5 51.67257:5 51.85435:7 51.88691:6 51.98717:5 52.01977:5 52.36145:5 52.50249:5 52.62983:5 52.75985:5 52.88370:6 52.91659:5 52.98492:5 53.08316:5 53.19271:5 53.31453:6 53.65281:8 53.71396:5 53.83300:5 54.06629:6 54.14811:5 54.63545:5 54.82846:5 54.88509:5 54.92138:6 55.…	1041525	741458	615640	530596	520347	652770
26.906	666.05945	[M-H]-	666.05945:3369 667.06412:1332 668.06878:429		143960	88760	74132	33904	39445	25344
23.777	666.53693	[M-H]-	666.53693:6036 667.54159:56990 668.54626:14849		7690	8431	4813	43008	53659	63369
12.118	667.45959	[M-H]-	667.45959:6606 668.46426:1888 669.46893:445		54085	94525	66679	1637	2735	1797
23.753	667.53564	[M-H]-	667.53564:56990 668.54031:14849 669.54498:2006	199.05644:7 255.23196:277 255.97220:8 256.23935:24 318.97833:23 327.51340:8 362.96906:13 497.39032:14 666.54663:7 667.53369:1601 667.96185:7 668.05176:7 668.53503:43	37069	36882	28157	369097	533076	547282
9.987	688.47894	[M-H]-	688.47986:7618 689.48453:2355 690.48919:405	161.10481:5 179.10561:164 205.08299:40 223.09732:2340 224.10065:45 688.47455:10	13708	25547	6207	71224	84316	62879
31.545	689.26166	[M-H]-	689.26166:4079 690.26633:890 691.27099:123		480414	79657	58092	72872	41596	53165
31.952	694.24628	[M-H]-	694.24628:6146 695.25094:1244 696.25561:197		392135	169382	132542	189086	58331	202628
33.083	700.71692	[M-H]-	700.71692:8392 701.72159:394 702.72625:0	50.15606:5 51.77463:5 53.01023:6 54.93409:5 55.04241:6 55.82955:5 56.01425:6 56.23050:6 56.36358:5 57.15223:6 57.88814:5 58.34948:8 58.38136:5 58.91938:5 60.65382:7 61.03633:5 61.23484:5 61.96363:5 64.42689:7 64.70685:5 65.05650:5 66.25134:5 66.38728:5 66.64542:5 67.37992:6 67.93776:6 67.99510:5 71.23323:5 71.73899:6 71.80087:5 73.13907:24 73.31763:5 73.97424:7 74.22272:5 74.55569:5 75.18764:5 75…	474262	333964	283376	188464	230926	277883
32.898	700.71960	[M-H]-	700.71838:4784 701.72305:172 702.72772:0	78.95901:113 96.96924:358 176.94138:6 214.88889:84 232.90123:249 314.79770:8 332.81326:86 350.82245:105 368.83105:26 450.73459:32 468.74863:46 486.76440:9 549.25269:18	381387	258355	291842	245239	226028	217293
33.099	711.74805	[M-H]-	711.74805:3469 712.75271:1252 713.75738:309	50.19490:6 50.20232:5 50.52520:5 50.61219:12 50.93931:6 50.97903:7 51.02622:5 51.04109:5 51.28492:6 51.41915:5 51.53839:5 51.71420:5 52.19550:5 52.25348:7 52.43196:6 52.51757:5 52.65844:5 52.73957:6 52.77248:5 52.91667:6 53.25614:5 53.28661:5 53.39922:5 53.50007:5 53.83807:5 54.07653:5 54.10465:7 54.13535:6 54.15238:5 54.32232:6 54.48264:5 54.84391:5 54.96761:5 55.12243:6 55.24902:5 55.38611:6 55…	123475	91823	76424	66201	64477	88200
6.774	713.47308	[M-H]-	713.47308:1389 714.47775:463 715.48242:0	112.86756:7 667.20648:7 713.20422:5 713.47076:240 714.46527:10 714.48651:14	53207	44763	27861	101853	120092	107206
6.994	713.47308	[M-H]-	713.47308:15729 714.47775:4045 715.48242:0	281.17389:6 344.95282:7 429.45395:6 480.61884:13 499.11240:5 533.57166:8 678.50824:6 713.47333:476 713.55585:18 714.47699:25	53207	54317	27861	245982	104283	118164
22.517	715.53229	[M-H]-	715.53229:6778 716.53696:2053 717.54162:421		29228	30426	16365	114000	100898	96035
22.194	715.53387	[M-H]-	715.53387:6765 716.53854:2161 717.54321:543		95997	79034	60406	36569	30058	38412
31.795	718.23877	[M-H]-	718.23877:11841 719.24344:2152 720.24811:256	68.99587:92 85.02898:5 112.98534:180 118.99055:82 168.98940:435 169.98680:12 265.21799:25 282.77997:8 311.18082:16 318.97858:156 348.55371:10 477.95901:7 562.08435:5 662.14850:9	2045667	1582265	385157	573867	352971	446738
16.123	718.23926	[M-H]-	718.23926:7029 719.24393:1027 720.24859:193	65.40586:9 68.99563:79 96.96900:19 111.04595:18 112.98569:117 118.99274:114 168.98907:263 297.03253:8 307.23145:5 318.97775:60	192821	215988	172611	236973	318551	367504
31.412	718.23981	[M-H]-	718.23981:15203 719.24447:2163 720.24914:259	60.49567:6 68.99623:162 78.95837:22 112.98566:144 118.99332:101 156.89063:7 168.98955:391 198.06523:7 318.97943:126	1123002	561745	1167454	2153038	964597	1306266
31.952	718.24042	[M-H]-	718.24042:29284 719.24509:5228 720.24975:666	50.04749:5 50.33081:5 50.39747:5 50.88255:5 51.14088:5 51.56456:6 51.60703:5 51.82963:5 51.96655:5 52.10833:5 52.81324:7 53.01816:5 53.05616:5 53.13728:5 53.42157:5 54.11777:7 54.30471:6 54.34829:5 54.43032:5 54.55616:5 54.72069:7 54.81077:6 54.82622:5 54.88717:5 55.00405:6 55.10722:5 55.22093:5 55.57858:5 55.73902:5 55.81175:6 55.97556:5 56.06927:6 57.24821:5 57.36312:5 57.49754:5 57.79590:5 58.…	3610940	804116	314669	466820	247357	390436
16.996	718.24054	[M-H]-	718.24054:10345 719.24521:2261 720.24988:338	50.12121:5 51.05381:5 51.84455:6 52.05014:5 52.83585:5 53.10673:5 53.22084:6 53.87275:5 55.33977:7 56.22031:5 56.49184:5 57.80639:5 58.02607:5 58.48529:7 58.67429:5 60.08933:5 60.31329:5 60.49438:5 60.55395:5 61.22599:5 61.26461:5 61.29816:5 62.08168:7 62.75763:5 62.98650:5 63.44872:5 64.13717:5 65.00631:5 65.64158:5 65.86436:5 65.92648:5 66.09036:5 66.23039:7 66.28559:5 66.30038:6 66.85595:5 67.…	925316	936683	1189734	44744	35151	50956
26.095	718.24133	[M-H]-	718.24133:18264 719.24600:3263 720.25067:473	50.01057:6 50.05697:6 50.08372:6 50.09864:6 50.13398:8 50.17016:5 50.18826:5 50.20626:6 50.28004:5 50.33090:7 50.34835:5 50.35549:7 50.37276:5 50.44414:5 50.52839:7 50.58087:8 50.63228:5 50.68919:5 50.69682:7 50.73130:6 50.76903:5 50.92968:6 50.96443:6 51.00168:5 51.02901:7 51.05346:6 51.07498:5 51.09113:9 51.11102:8 51.12594:8 51.15828:5 51.17873:5 51.24682:5 51.25622:5 51.28522:9 51.35711:5 51.…	3137273	2866563	2351750	167106	165050	305225
6.994	740.49164	[M-H]-	740.49164:13682 741.49631:3886 742.50097:575	61.98843:158 432.63101:5 468.12558:8 740.49213:156 741.49945:8	40249	40032	18035	207922	97848	92950
16.207	753.17212	[M-H]-	753.17340:5195 754.17807:1200 755.18274:250		77526	77588	56596	0	0	0
33.282	760.73364	[M-H]-	760.73364:9843 761.73831:822 762.74298:0	50.41692:7 50.45399:5 50.64436:5 50.73845:6 50.79150:5 50.93931:5 51.07592:5 51.22267:7 51.35717:5 51.41202:5 51.47438:7 51.48432:5 51.53928:7 51.75421:5 52.29101:5 52.44454:5 52.51762:6 52.66139:5 52.91912:5 53.03554:5 53.33739:5 53.70886:6 54.09954:5 54.16607:5 54.24800:6 54.35819:5 54.69720:5 55.44564:5 55.67897:5 55.80623:5 55.94342:6 56.17314:5 56.23832:5 56.27745:7 56.36097:7 56.52559:5 56.…	367634	255735	207816	174893	165694	209740
15.227	773.33606	[M-H]-	773.33606:4546 774.34073:1186 775.34540:283		76875	61380	57973	37967	43474	61828
6.979	775.47180	[M-H]-	775.47180:6530 776.47647:1994 777.48114:487	54.93948:6 66.86164:6 69.79959:6 78.96023:26 85.40150:8 96.96951:319 99.04560:18 102.23441:5 133.88649:5 162.90227:5 201.76410:9 209.54575:10 215.40445:5 216.86163:5 227.75555:5 255.32129:5 289.09048:16 312.77835:5 315.15219:6 325.52084:5 343.07413:11 354.86835:8 374.22256:7 385.13882:14 405.11847:16 405.50244:7 457.43509:5 462.55203:9 472.76544:14 577.95239:10 631.09088:12 640.67841:10 669.24701…	67859	81496	38391	41297	16052	15983
22.370	784.73932	[M-H]-	784.73932:6857 785.74399:2969 786.74865:489		9721	7318	3467	39749	39808	68281
33.078	798.69055	[M-H]-	798.69055:8410 799.69522:607 800.69989:0	50.04718:5 50.26680:5 50.28322:6 50.49190:5 50.63569:5 50.68644:9 50.69387:5 50.79792:6 50.82271:6 50.98151:5 51.12312:5 51.18534:5 51.21521:5 51.30235:5 51.32227:5 51.34978:6 51.35759:5 51.38210:6 51.51681:5 51.54678:5 51.58672:5 51.60171:5 51.63169:7 51.77924:5 51.87188:7 51.92739:5 52.00225:5 52.09547:5 52.15029:5 52.22817:5 52.29354:6 52.43908:5 52.83352:5 52.85588:6 52.97734:5 53.02543:6 53.…	332129	249075	175663	147147	157313	176352
7.484	826.55548	[M-H]-	826.55548:8445 827.56015:2673 828.56482:0	87.36222:13 619.94904:18 826.55096:117 827.55157:13	34485	50291	12573	20708	51838	114739
24.264	830.72253	[M-H]-	830.72253:2936 831.72720:1389 832.73187:367		14550	953	9193	68711	0	44348
7.484	853.57330	[M-H]-	853.57330:6207 854.57797:2058 855.58264:376	61.98834:33 512.69189:20 579.63391:8 853.55249:38 853.57202:37	23312	36500	7760	14364	54401	119858
16.827	864.72748	[M-H]-	864.72748:3722 865.73215:1569 866.73681:346		0	0	0	48898	63125	70103
22.391	876.48248	[M-H]-	876.48248:87467 877.48715:24572 878.49182:2460	55.17409:8 103.74506:21 118.99310:218 168.98874:955 174.03716:9 225.22241:39 271.22757:334 272.23550:11 279.23578:21 318.97980:1009 319.98517:18 341.69919:6 362.97205:17 369.29294:7 452.42078:5	471325	312797	203804	763928	636080	927688
7.531	888.55463	[M-H]-	888.55463:23779 889.55929:8376 890.56396:1519	71.01562:9 78.95847:53 96.96939:150 154.00722:5 178.92972:6 182.05557:5 194.94603:9 209.74557:14 227.54033:7 240.86633:5 366.20001:10 421.15613:14 448.10321:10 450.83871:6 466.80182:9 542.71295:8 670.90326:6 791.57300:5 870.53406:7 888.37646:6 888.55054:466 888.67859:7 888.91553:7 889.26813:7 889.54889:74 889.63342:8 889.96313:5	142391	285796	57851	28417	37485	46593
33.162	896.66364	[M+CH3COO]-	896.66626:5273 897.67093:480 898.67560:983	128.91478:7 194.94527:46 342.23184:12 350.82889:8 486.75674:14 504.76001:26 583.84204:14 602.73083:78 603.75110:14 700.70923:142 749.71631:13 798.68927:24	301163	181598	144390	134599	126605	167048
15.584	914.45770	[M-H]-	914.45770:4794 915.46237:1528 916.46704:561		0	0	0	93571	126161	142929
16.732	916.47491	[M-H]-	916.47491:19255 917.47958:5289 918.48425:831	62.98920:16 79.24294:6 118.99195:69 127.11301:14 159.82800:5 168.98830:200 200.11238:11 293.20859:15 311.22275:356 312.22455:6 315.18771:8 318.97690:210 344.37259:16 367.28458:15	1358	3636	1073	676292	778286	918670
25.965	930.43323	[M-H]-	930.43323:1966 931.43790:687 932.44256:253		157255	89508	73062	22843	23075	37231
18.550	932.50562	[M-H]-	932.50562:6171 933.51028:2370 934.51495:476	50.20861:5 50.34566:5 50.58284:5 51.14316:6 51.34755:5 51.42487:5 51.47968:5 51.54051:5 51.91232:6 51.97766:6 52.41972:5 52.45587:5 52.59116:6 53.00848:5 53.20068:5 53.26204:5 53.29710:5 53.34029:5 53.39360:5 53.43557:5 53.49280:5 54.04620:9 54.11013:5 54.12054:6 54.17665:5 54.32781:5 54.37909:6 54.47402:6 54.48520:5 54.74902:5 55.25198:5 55.30378:6 55.37355:5 55.50821:5 55.87156:5 55.91186:5 56.…	135081	99373	73130	25057	30662	37530
34.157	965.99255	[M-H]-	965.99255:27908 966.99722:3224 968.00189:411	50.02995:5 51.14552:5 51.93950:5 52.01726:5 52.87952:5 55.14050:8 55.71531:5 55.76464:5 55.84779:5 57.59216:5 57.64495:5 58.53292:5 58.94073:5 60.26171:6 60.71071:6 61.00916:6 62.19383:5 62.36398:5 63.21829:5 64.40456:5 65.69484:5 67.53417:6 67.74583:5 68.27595:5 70.11053:5 74.70290:5 76.59038:5 76.60863:6 76.84626:5 78.36893:5 80.79195:5 84.26717:5 84.83961:6 86.49576:6 86.71423:5 88.19730:6 88.…	2737183	287174	501210	172660	596801	277347
16.907	968.22125	[M-H]-	968.22125:98748 969.22592:18462 970.23059:1526	59.31170:13 168.98589:23 201.57129:14 318.98041:959 319.99097:12 362.97073:824 363.12390:5 363.96600:19 968.21106:72 969.21729:6	9211839	12334520	9795399	201530	131966	171582
16.253	968.22174	[M-H]-	968.22174:54747 969.22641:9028 970.23108:925	62.98846:8 118.99216:97 168.98959:217 318.98148:375 319.98508:17 807.99823:14	1235146	2221628	1637936	1582046	2401261	2507480
17.388	968.22180	[M-H]-	968.22180:73146 969.22647:12167 970.23114:972	168.98970:28 318.97952:663 362.96915:687 363.99207:15 968.21527:39	2659645	3190752	2871588	4061111	5925549	5755060
29.958	968.22198	[M-H]-	968.22198:177317 969.22665:35606 970.23132:2582	113.45564:15 168.99039:32 318.97772:631 362.97000:899 806.99927:8 967.99347:7 968.21442:42	4633975	3964384	4076123	22021334	5453591	6967979
31.360	968.22223	[M-H]-	968.22223:106176 969.22690:19960 970.23156:1432	168.99042:39 318.98026:780 319.99097:12 362.97168:867 363.58810:5 363.98511:7 968.20941:48 968.23462:46	10111014	4515334	10978417	8177009	4250842	5954214
31.071	968.22247	[M-H]-	968.22247:176004 969.22714:36843 970.23181:2380	318.97931:505 362.97107:608 968.22205:21	8775875	4125460	4084251	17726616	2671941	4627955
31.773	968.22278	[M-H]-	968.22278:126660 969.22745:24897 970.23211:1959	168.98618:13 318.98022:727 319.97870:14 362.96994:690 363.02475:7 363.97293:15 807.96851:6 968.23212:43 969.22357:5	17483646	10801979	4049434	6399666	9308974	13444849
31.952	968.22308	[M-H]-	968.22308:246302 969.22775:63230 970.23242:6067	60.13252:5 81.14920:6 92.18845:9 168.99010:67 219.94588:6 280.25998:5 318.62466:5 318.98068:1785 319.12149:6 319.73682:5 319.97946:46 342.03342:8 353.58542:5 362.97089:1777 363.04614:9 363.22443:9 363.29071:11 363.58908:8 363.71509:5 363.97372:24 364.03354:7 378.06796:8 508.46567:5 508.48141:5 556.59161:5 877.07440:5 968.14600:10 968.22052:114 968.30109:5 969.20819:30	32727646	6611044	3290177	5161160	2693644	8716703
27.512	968.22357	[M-H]-	968.22357:121890 969.22824:24317 970.23291:1942	118.99017:28 168.98595:37 318.97992:866 319.01724:16 319.98538:12 362.96927:781 554.64844:6 869.91968:9 968.22418:54 969.20166:6	4877029	7849600	20622658	1195019	1293472	1485474
17.359	969.22272	[M-H]-	969.22272:14892 970.22739:1138 971.23205:103		558471	604809	516505	649761	981066	979208
31.510	969.22424	[M-H]-	969.22424:20713 970.22891:1558 971.23358:189		2630102	881967	2055212	1602266	751554	1201365
21.634	974.55341	[M-H]-	974.55341:7500 975.55807:2840 976.56274:631		123125	85129	49174	14545	15361	23162
31.814	988.60327	[M-H]-	988.60327:9952 989.60794:3145 990.61261:473	118.89447:5 118.99082:19 168.98683:162 318.97760:306 383.35379:96 384.35480:18 874.44934:17	122851	279040	169983	5267	429597	449532
33.285	994.63745	[M-H]-	994.63745:3201 995.64212:530 996.64679:0	50.24913:5 50.37970:6 50.55281:5 50.62703:5 50.89460:5 50.98896:5 51.44195:6 51.53678:5 51.68336:5 51.79551:6 52.21309:5 52.31366:5 52.38916:6 52.67693:5 53.11664:6 54.12256:5 54.69720:5 54.82073:5 55.00889:5 55.41459:5 55.57522:6 56.12102:5 56.14993:5 56.34530:5 56.53341:5 56.78736:5 57.49191:6 57.70042:5 57.88549:5 57.99627:5 58.33619:5 58.92205:5 59.51083:5 60.04858:5 60.80831:6 62.19518:5 62.…	132048	72692	66681	49495	52573	72028
7.917	1001.63593	[M-H]-	1001.63593:7271 1002.64059:3293 1003.64526:730	50.64953:5 55.31391:6 55.35789:5 55.69739:5 57.34721:5 57.68483:7 58.74358:5 60.41327:6 62.12553:5 62.67499:5 63.44830:6 63.78115:5 65.51766:5 67.70034:5 77.88667:5 77.91430:6 79.07594:10 81.94435:14 85.81983:10 93.09787:7 93.19857:7 94.87810:6 95.23753:6 95.97205:6 99.28458:5 103.31330:5 106.86775:5 107.05865:11 107.96352:6 110.87748:5 112.98580:9 116.60388:7 118.46269:5 118.95151:5 121.88245:6 …	97814	55483	47937	6754	3543	3849
30.459	1002.61798	[M-H]-	1002.61798:3149 1003.62265:1549 1004.62732:343		308527	2032	19609	28805	0	38555
34.103	1017.95782	[M-H]-	1017.95782:2330 1018.96249:428 1019.96716:0	50.39226:5 50.47623:5 50.62951:5 50.65178:5 50.70088:5 51.64919:5 51.81178:5 51.83770:5 52.08961:5 52.13020:6 52.76995:6 53.18510:5 53.33485:5 53.61458:5 53.65026:5 53.69868:5 53.83847:5 53.97381:5 54.27106:5 54.56867:5 54.72803:5 54.90832:6 55.38611:5 55.51041:5 55.69917:6 58.32026:7 58.45047:5 58.78331:5 59.28567:5 59.37942:5 59.64236:5 60.54282:6 60.84624:5 62.17187:5 62.76836:6 63.03592:5 63.…	170985	107231	87001	72182	68911	52933
5.967	1034.98535	[M-H]-	1034.98535:117616 1035.99002:9253 1036.99469:0		11653993	3427249	5571668	8363367	5781237	7419446
6.169	1034.98914	[M-H]-	1034.98914:177682 1035.99380:18264 1036.99847:1257		19915066	13941269	5571668	10372078	5781237	8846270
6.006	1035.98560	[M-H]-	1035.98560:10625 1036.99026:535 1037.99493:101		2710763	818668	440652	918233	423176	623722
6.278	1042.02612	[M-H]-	1042.02612:2027 1043.03079:403 1044.03546:116		138864	117930	44571	74904	32069	41830
6.140	1047.90112	[M-H]-	1047.90112:6446 1048.90579:811 1049.91046:137	51.14585:5 51.33752:5 52.06273:7 53.58181:5 53.71941:5 53.91072:5 54.00013:5 55.31916:5 56.28822:5 56.30648:6 57.53708:5 58.87168:5 59.15220:5 60.02470:5 61.79707:5 62.80731:6 63.14679:5 66.74520:6 68.01250:6 68.34870:5 68.91052:5 69.28927:5 69.79099:8 70.46957:5 71.50983:7 72.30906:7 72.45104:5 72.48365:5 73.68185:5 73.80722:5 76.02271:5 76.48737:5 76.81317:5 77.62305:5 77.85561:5 78.64367:5 82.…	1045602	478318	166151	223308	109802	172404
7.073	1058.02136	[M-H]-	1058.02136:2521 1059.02603:679 1060.03070:149		131199	109742	65802	0	0	0
