# Supplementary material for: Tomato cell cultures as innovative plant biostimulants: evaluation of its effect on pepper seeds germinated under salinity conditions
Source: Front Plant Sci. 2025 Dec 2;16:1726488. doi: 10.3389/fpls.2025.1726488 (PMC12705415; doi:10.3389/fpls.2025.1726488)
Supplement: Supplementary file 3 [file Table2.xlsx]

## Sheet: Significant features ESI -
V1	V2	FC (Log2)	p value (FDR)	Formula	Adduct type	Average Mz	MS1 isotopic spectrum	Class
2.28812	0.109695	-12.021	0.00013578	C19H22F2N4O3	[M-H]-	391.16183	391.16077:7826 392.16543:1311 393.17010:459
2.25712	0.222527	11.771	3.331e-05	C18H30O4	[M-H]-	309.20895	309.20917:2960581 310.21384:557841 311.21850:223049
2.20419	0.174735	11.165	0.00016498	Unknown	[M-H]-	409.20267	409.20267:159439 410.20733:16368 411.21200:1710
2.12261	0.194725	10.351	0.00012651	C25H28O5	[M-H]-	407.18579	407.18542:66880 408.19009:6819 409.19476:3230
2.1041	0.465807	10.218	7.867e-05	C11H15N5O4	[M-H]-	280.09946	280.09970:688964 281.10437:97748 282.10904:55236
2.09385	0.634079	9.9559	0.00031729	Unknown	[M-H]-	467.23090	467.23090:184329 468.23556:29478 469.24023:60204
2.08904	0.221433	10.083	4.5308e-05	C17H17NO3	[M-H]-	282.11508	282.11374:421335 283.11841:59967 284.12307:3599	Phenylalanine and derivatives
2.0524	0.296046	8.8934	0.0049633	C24H34O9	[M+HCOO]-	511.21933	511.21921:5539 512.22388:1146 513.22854:498
2.05118	0.399947	9.6037	0.00026815	Unknown	[M-H]-	916.47491	916.47491:19255 917.47958:5289 918.48425:831
2.04922	0.156493	9.7181	1.704e-05	C18H32O4	[M-H]-	311.22531	311.22467:5770831 312.22934:1101872 313.23401:114676
2.04286	1.39276	8.9647	0.0049633	Unknown	[M-H]-	524.22998	524.22931:6188 525.23398:1919 526.23864:521
2.03955	0.134576	9.587	9.2012e-05	C26H30O8	[M-H]-	469.24722	469.24759:124528 470.25226:18891 471.25692:2223
2.02131	0.872364	9.1176	0.0011029	C18H28O4	[M-H]-	307.19128	307.19156:5647 308.19623:922 309.20089:5382
2.01103	1.22029	8.7675	0.0036659	C8H15N7O2S3	[M-H]-	336.08279	336.08258:5050 337.08725:1072 338.09192:207
2.00337	0.199487	9.2951	1.704e-05	Unknown	[M-H]-	298.11014	298.11014:1577065 299.11481:269692 300.11947:18611
1.96965	2.04893	7.6059	0.0096425	C12H14N4O4S	[M-H]-	309.07471	309.07471:9676 310.07937:938 311.08404:2780
1.94188	0.422627	8.5901	0.00058377	Unknown	[M-H]-	467.23071	467.23071:33519 468.23538:5565 469.24005:1543
1.936	0.181541	8.6582	5.7802e-05	C18H30O3	[M-H]-	293.21307	293.21307:94645 294.21774:10098 295.22241:2379	Lineolic acids and derivatives
1.92918	0.300132	-8.5885	0.0001218	C22H26O7	[M-H]-	401.16284	401.16196:95949 402.16662:13160 403.17129:1481
1.89385	0.50556	8.22	0.00026848	C19H26O13	[M-H]-	461.26926	461.26956:104359 462.27423:14630 463.27890:1654	O-glycosyl compounds
1.88451	0.059105	8.2168	5.3151e-05	Unknown	[M-H]-	278.10391	278.10391:53073 279.10858:4888 280.11325:577
1.86995	0.194624	8.0998	5.3151e-05	Unknown	[M-H]-	396.08728	396.08728:131671 397.09195:13663 398.09662:1307
1.86174	0.805326	7.706	0.0014046	C18H21NO4	[M-H]-	314.10388	314.10339:15573 315.10806:4765 316.11273:736	Cinnamic acids and derivatives
1.85397	0.941623	8.1912	0.00053784	Unknown	[M-H]-	407.14758	407.14758:6413 408.15225:1053 409.15692:2436
1.85228	0.212767	-7.9356	0.00030053	C27H30O6	[M-H]-	449.20334	449.20334:2110 450.20801:491 451.21267:0
1.83027	0.601497	-7.6889	0.0011213	Unknown	[M-H]-	113.06042	113.06042:3111 114.06509:155 115.06976:0
1.79828	0.492053	7.3989	0.00032698	C6H8O6	[M-H]-	175.02470	175.02470:3246 176.02937:186 177.03404:0
1.79673	1.01354	6.8904	0.0049633	C19H24O7	[M+HCOO]-	409.14896	409.14896:2436 410.15362:492 411.15829:976
1.79571	0.76907	-7.4101	0.00033092	Unknown	[M-H]-	99.04523	99.04523:5887 100.04989:307 101.05456:142
1.78831	0.748016	7.2972	0.00066733	Unknown	[M-H]-	345.18350	345.18350:4331 346.18817:626 347.19284:0
1.76729	0.0454709	7.2267	1.0011e-05	C18H30O3	[M-H]-	293.21362	293.21362:280027 294.21829:35169 295.22296:2765	Lineolic acids and derivatives
1.7657	1.1264	7.0785	0.0013003	Unknown	[M-H]-	334.08603	334.08603:30675 335.09070:3464 336.09536:0
1.73652	0.283037	7.0026	5.9854e-05	Unknown	[M-H]-	245.06763	245.06763:174405 246.07229:9728 247.07696:1188
1.71562	0.222879	6.7949	0.0014497	C27H34O15	[2M+FA-H]-	597.22614	597.22504:10594 598.22970:3143 599.23437:633
1.70895	1.08871	-6.5923	0.0021151	Unknown	[M-H]-	415.19696	415.19696:5308 416.20163:1005 417.20630:5576
1.70206	0.590049	6.6439	0.00031554	C20H36N4O8	[M-H]-	459.25275	459.25186:11316 460.25653:1826 461.26120:1663
1.69175	0.711292	6.4672	0.0019148	Unknown	[M-H]-	523.40204	523.40204:46936 524.40671:9861 525.41137:1506
1.68273	0.0586306	6.5523	5.1277e-05	C18H32O4	[M-H]-	311.22464	311.22464:902339 312.22931:142680 313.23398:14424
1.67953	0.137266	6.5271	1.704e-05	C18H32O4	[M-H]-	311.22476	311.22476:494045 312.22943:61415 313.23410:6681
1.66377	0.303528	6.4282	6.7696e-05	C25H22O8	[M-H]-	449.21851	449.22070:14748 450.22537:2330 451.23004:3092
1.66278	0.43404	6.4016	0.0002147	C21H38O9	[M-H]-	433.23615	433.23615:4685 434.24081:925 435.24548:204
1.65879	0.517625	6.2646	0.0011252	C24H36O8	[M-H]-	451.23480	451.23444:12267 452.23910:2028 453.24377:1116	Sesquiterpenoids
1.65389	0.239713	6.2863	0.00036957	C18H32O4	[M-H]-	311.22327	311.22327:16749 312.22793:2192 313.23260:386
1.65026	2.59069	-5.7671	0.032956	Unknown	[M-H]-	370.23431	370.23431:4257 371.23898:941 372.24365:0
1.64568	0.00467919	6.2829	4.6242e-05	Unknown	[M-H]-	298.10791	298.10791:4631 299.11258:7487 300.11725:1004
1.63525	0.591273	-6.1755	0.00073155	Unknown	[M-H]-	473.23822	473.23822:3148 474.24289:775 475.24756:1781
1.62546	0.277447	6.1079	5.9854e-05	Unknown	[M-H]-	409.20041	409.20041:15568 410.20508:1939 411.20974:387
1.62541	0.506053	6.0997	0.00016498	Unknown	[M-H]-	157.01425	157.01425:11920 158.01892:681 159.02359:137
1.62331	0.143251	6.1103	7.5534e-05	C21H26O10	[M-H]-	437.26898	437.26898:2482 438.27365:565 439.27832:226
1.61389	0.965885	6.0209	0.0011099	C25H26O6	[M-H]-	421.22293	421.22293:1994 422.22760:481 423.23227:1108
1.60264	0.311727	5.9413	8.9788e-05	C22H36O7	[M-H]-	411.24008	411.24030:10128 412.24496:1503 413.24963:349
1.59813	1.19265	5.5276	0.023789	C24H38O11	[M-H]-	501.23560	501.23511:10384 502.23978:1744 503.24444:1044	Fatty acyl glycosides of mono- and disaccharides
1.59309	0.508315	-5.7449	0.0026936	C20H18O6	[M-H]-	353.10275	353.10275:1744 354.10742:265 355.11209:0
1.58601	0.962718	5.7276	0.0014046	Unknown	[M-H]-	434.16763	434.16763:1878 435.17230:465 436.17697:394
1.57951	0.749566	5.6963	0.0011988	Unknown	[M-H]-	473.30545	473.30545:2487 474.31012:829 475.31479:205
1.57875	0.631898	5.7356	0.00035967	Unknown	[M-H]-	225.11383	225.11383:92894 226.11850:6214 227.12317:967
1.57775	0.0759532	5.7602	0.0002147	C18H28O4	[M-H]-	307.19171	307.19171:10581 308.19638:1647 309.20105:2101121
1.57485	2.20029	5.4983	0.01376	C24H24O7	[M+HCOO]-	469.15244	469.15244:2858 470.15710:597 471.16177:0	Fatty acid esters
1.56579	0.250854	5.6645	0.00044555	C25H26O6	[M-H]-	421.22357	421.22357:1974 422.22824:575 423.23291:905
1.55246	0.736846	-5.5631	0.00049236	Unknown	[M-H]-	494.28961	494.28961:7083 495.29428:1582 496.29895:284
1.538	0.357735	5.3916	0.002255	C23H24O8	[M-H]-	427.23438	427.23441:4311 428.23907:856 429.24374:510
1.5179	0.14748	5.3728	0.00019	C20H26N2O2	[M-H]-	325.20197	325.20197:8632 326.20663:1154 327.21130:457
1.51386	1.17981	-5.0967	0.003604	C19H28O10	[M-H]-	415.23044	415.23044:2629 416.23511:538 417.23977:793	O-glycosyl compounds
1.50759	0.569503	-5.6752	0.0022664	Unknown	[M-H]-	112.98559	112.98559:18788 113.99026:400 114.99492:211
1.50575	0.589754	5.3422	0.00031554	C18H30O4	[M-H]-	309.20877	309.20877:293088 310.21344:34403 311.21811:5314	Sesquiterpenoids
1.50487	0.341566	-5.1353	0.001352	C16H14O6	[M-H]-	301.16495	301.16495:3652 302.16962:621 303.17428:635	4'-O-methylated flavonoids
1.5031	0.953819	5.2327	0.0016883	C15H18O6	[M-H]-	293.10077	293.10092:6003 294.10559:886 295.11026:1013	Coumarins and derivatives
1.50148	0.32155	5.144	0.01402	Unknown	[M-H]-	434.16681	434.16681:2191 435.17148:656 436.17614:287
1.48891	0.512564	-5.1263	0.00053644	Unknown	[M-H]-	515.24658	515.24658:2513 516.25125:618 517.25592:2433
1.48862	1.1312	4.9268	0.0078182	Unknown	[M-H]-	265.21713	265.21713:2884 266.22180:534 267.22647:1116
1.48792	0.0228657	5.1239	1.0011e-05	Unknown	[M-H]-	291.19696	291.19696:30420 292.20163:3883 293.20630:946
1.48477	0.653718	-5.0624	0.00087549	C6H5NO3	[M-H]-	138.02756	138.02756:7455 139.03223:717 140.03689:0
1.48405	0.527464	-5.0957	0.00019507	C7H6O3	[M-H]-	137.02473	137.02510:141610 138.02977:5529 139.03444:508	Hydroxybenzoic acid derivatives
1.48086	0.673734	-5.0492	0.00046538	Unknown	[M-H]-	413.32837	413.32837:7034 414.33304:1559 415.33770:341
1.47408	0.047998	5.0285	3.1098e-05	C18H30O3	[M-H]-	293.21368	293.21368:251823 294.21835:30751 295.22302:2888	Lineolic acids and derivatives
1.47156	0.113482	-5.0087	6.7696e-05	Unknown	[M-H]-	329.02823	329.02823:21992 330.03290:2557 331.03756:492
1.46879	0.223638	-4.9981	4.7573e-05	C13H24O5	[M-H]-	259.15488	259.15488:19998 260.15954:2290 261.16421:314	Medium-chain hydroxy acids and derivatives
1.46678	0.0596475	-4.8083	0.016045	Unknown	[M-H]-	459.22406	459.22406:4392 460.22873:878 461.23340:2057
1.46403	0.202273	-5.0159	0.00033092	Unknown	[M-H]-	968.22125	968.22125:98748 969.22592:18462 970.23059:1526
1.46316	0.383854	-4.9474	0.00013578	Unknown	[M-H]-	257.13916	257.13916:11856 258.14383:1414 259.14850:5761
1.46012	0.562798	4.9375	0.00028565	Unknown	[M-H]-	483.22427	483.22427:4192 484.22894:870 485.23361:3811
1.45745	0.73861	-4.896	0.00053644	C31H40O11	[M-H]-	587.24768	587.24768:7989 588.25235:1473 589.25702:1366
1.45665	0.489249	-4.8895	0.00056536	C15H14O4	[M+Na-2H]-	257.10275	257.10275:10061 258.10742:1004 259.11209:1118
1.45506	0.230969	-4.8992	5.1277e-05	Unknown	[M-H]-	347.13525	347.13525:13509 348.13992:1738 349.14459:3223
1.45292	0.103564	4.8843	1.704e-05	C21H24O10	[M-H]-	435.23999	435.23996:11145 436.24463:2279 437.24930:331
1.45042	0.260171	-4.8699	8.0562e-05	Unknown	[M-H]-	271.19180	271.19180:31987 272.19647:3860 273.20114:539
1.44574	0.102481	-4.8341	0.00010881	C18H18O7	[M-H]-	345.00195	345.00195:19253 346.00662:2273 347.01129:1289
1.44425	0.177798	4.8333	4.5811e-05	C14H20O6	[M-H]-	283.11673	283.11673:66327 284.12140:4201 285.12607:5383	O-glycosyl compounds
1.44238	0.170012	4.813	4.6242e-05	C18H30O2	[M-H]-	277.21805	277.21790:89836 278.22256:9092 279.22723:958	Lineolic acids and derivatives
1.4362	0.350193	4.8051	0.00016596	Unknown	[M-H]-	667.53564	667.53564:56990 668.54031:14849 669.54498:2006
1.43033	0.0848239	4.693	0.0010977	C19H28O10	[M-H]-	415.16150	415.16089:17809 416.16556:2314 417.17022:12505	O-glycosyl compounds
1.41793	0.278001	-4.6451	0.00027109	C24H34O9	[M+HCOO]-	511.20844	511.21207:2493 512.21673:606 513.22140:0
1.41648	0.0509795	4.6431	1.0011e-05	C18H32O2	[M-H]-	279.23413	279.23416:248859 280.23883:31258 281.24350:1995	Long-chain fatty acids
1.41462	0.506957	-4.6041	0.00092606	C25H31N3O4	[M-H]-	436.22464	436.22464:9440 437.22931:1735 438.23398:337
1.41178	0.270858	4.6191	9.2012e-05	Unknown	[M-H]-	439.26984	439.26984:3047 440.27450:705 441.27917:0
1.40747	0.599575	-4.7287	0.002277	Unknown	[M-H]-	459.22104	459.22104:2323 460.22571:412 461.23037:1307
1.40171	0.0374967	-4.5405	0.00011755	C17H20O6	[M-H]-	319.13965	319.13980:25652 320.14447:2480 321.14914:770
1.39848	0.242905	4.5066	0.0010926	Unknown	[M-H]-	485.23920	485.23920:9737 486.24386:1913 487.24853:2215
1.39451	0.178669	-4.4998	4.7573e-05	Unknown	[M-H]-	375.16614	375.16614:10507 376.17081:1604 377.17547:1565
1.38786	0.120272	4.4749	9.2012e-05	Unknown	[M-H]-	459.32779	459.32779:21110 460.33246:4681 461.33712:610
1.38759	0.581588	-4.3503	0.0082212	Unknown	[M-H]-	429.21298	429.21298:5165 430.21765:999 431.22232:3623
1.38703	0.326251	-4.4528	0.00023005	C13H22O4	[M-H]-	241.14459	241.14418:15095 242.14885:1631 243.15352:1326	Medium-chain fatty acids
1.3842	0.300397	-4.4101	0.00058391	C17H22N2O5	[M-H]-	333.15567	333.15439:4822 334.15906:569 335.16372:0
1.38159	0.0105984	-4.5666	0.0019148	Unknown	[M-H]-	503.24988	503.24988:3039 504.25455:643 505.25921:1701
1.3784	0.150114	4.3973	5.3151e-05	C18H32O3	[M-H]-	295.22827	295.22833:18033 296.23300:2188 297.23767:626	Lineolic acids and derivatives
1.3625	0.345954	-4.3088	0.00046538	C19H28O11	[M-H]-	431.19363	431.19452:13321 432.19919:1967 433.20385:2647	O-glycosyl compounds
1.3614	0.231716	-4.3096	8.9788e-05	C16H14O4	[M-H]-	269.17542	269.17542:6173 270.18008:861 271.18475:4117
1.35991	0.112776	4.4676	0.0016177	Unknown	[M-H]-	296.09262	296.09262:1837 297.09729:1999 298.10196:79678
1.35033	0.535131	-4.2518	0.0042977	C21H20O4	[M-H]-	335.13675	335.13452:2703 336.13919:0 337.14386:0
1.34545	0.315498	4.1891	0.00049236	C22H34O7	[M-H]-	409.22314	409.22415:6742 410.22882:1041 411.23349:542	Triterpenoids
1.33148	0.83758	4.0721	0.0025764	Unknown	[M-H]-	323.09225	323.09225:8577 324.09692:599 325.10159:931
1.32821	0.240606	4.0754	0.00043507	C19H14O6	[M-H]-	337.17117	337.17117:3632 338.17584:0 339.18051:816
1.32329	0.253219	-4.0594	0.00041653	Unknown	[M-H]-	281.91431	281.91431:2463 282.91897:0 283.92364:0
1.31635	0.349495	4.0017	0.00022085	C22H24N2O4	[M-H]-	379.15836	379.15836:4529 380.16302:1183 381.16769:183	Coumaric acids and derivatives
1.30153	0.469541	-4.1278	0.010622	Unknown	[M-H]-	285.18124	285.18124:41321 286.18591:4064 287.19058:1428
1.3005	0.218091	3.9176	5.7059e-05	C24H34O7	[M-H]-	433.22421	433.22357:4961 434.22824:953 435.23291:201	Pyranones and derivatives
1.29994	0.360473	-3.9029	0.00046474	C23H22O8	[M-H]-	425.19669	425.19705:54084 426.20172:5913 427.20639:34996
1.29758	0.0331941	3.8974	4.5811e-05	Unknown	[M-H]-	459.32855	459.32855:25025 460.33322:5252 461.33789:814
1.29503	0.244931	-3.7818	0.0077851	Unknown	[M-H]-	377.14661	377.14661:2477 378.15127:663 379.15594:0
1.2921	0.132349	3.8907	0.0002132	Unknown	[M-H]-	96.96994	96.96994:42886 97.97461:0 98.97928:193
1.28861	0.739254	4.561	0.011542	Unknown	[M-H]-	407.14948	407.14948:17153 408.15414:1912 409.15881:0
1.28664	0.197291	-3.8289	0.00013664	C19H35N3O5	[M-H]-	384.25079	384.25012:6764 385.25479:1248 386.25946:180
1.28424	0.000788476	-3.8333	9.6387e-05	C20H24O5	[M-H]-	343.24896	343.24884:5727 344.25351:1049 345.25818:190
1.2835	0.358171	3.8185	0.00030946	C23H44NO7P	[M-H]-	476.28043	476.28043:192447 477.28509:30233 478.28976:2777
1.28162	0.0276899	3.8136	0.0001402	C12H20O4	[M-H]-	227.12886	227.12886:4608 228.13353:460 229.13820:0	Medium-chain fatty acids
1.28116	0.048082	3.8028	5.1277e-05	Unknown	[M-H]-	566.51678	566.51636:9978 567.52103:2559 568.52569:329
1.27998	0.908718	-3.875	0.0011449	Unknown	[M-H]-	503.25082	503.25082:2120 504.25549:477 505.26016:1166
1.27302	0.238306	-3.7868	0.00044674	Unknown	[M-H]-	285.18182	285.18182:30011 286.18649:3107 287.19116:1207
1.27276	0.333274	3.7558	0.0001262	Unknown	[M-H]-	443.26538	443.26538:2950 444.27005:590 445.27472:0
1.27202	0.36472	-4.0565	0.0077938	C22H30O4	[M-H]-	357.22772	357.22772:5812 358.23239:1208 359.23706:911
1.263	0.690172	-3.6868	0.00068635	C15H12O4	[M-H]-	255.12363	255.12363:25609 256.12829:2762 257.13296:2317	Flavanones
1.26286	0.230694	3.694	6.8451e-05	Unknown	[M-H]-	328.14224	328.14224:11030 329.14691:0 330.15158:0
1.25905	0.2867	-3.6738	6.7696e-05	C15H14O5	[M-H]-	273.13538	273.13538:54865 274.14004:4829 275.14471:2336	Flavan-3-ols
1.25814	0.435703	3.6903	0.000196	Unknown	[M-H]-	361.10513	361.10513:29200 362.10980:3242 363.11447:767
1.2578	0.181228	-3.7911	0.001699	C21H34O10	[M-H]-	445.20697	445.20697:4295 446.21164:979 447.21631:3377	Saccharolipids
1.25208	0.20717	3.6366	0.00027558	C26H44O8	[M+HCOO]-	529.30237	529.30298:6065 530.30765:1267 531.31231:206	Diterpene glycosides
1.24955	0.753876	-3.5928	0.001255	C25H26O5	[M-H]-	405.17618	405.17499:3256 406.17966:556 407.18432:0
1.24904	0.182366	-3.6098	7.362e-05	Unknown	[M-H]-	318.16327	318.16327:1715 319.16794:1668 320.17260:296
1.24862	0.149205	3.6206	0.00013578	Unknown	[M-H]-	291.19739	291.19739:61204 292.20206:7261 293.20672:42964
1.24728	0.196831	3.6136	6.958e-05	Unknown	[M-H]-	338.19620	338.19620:6101 339.20087:1062 340.20553:911
1.24569	0.154544	-3.9676	0.0055735	Unknown	[M-H]-	112.98559	112.98559:14233 113.99026:303 114.99492:0
1.24568	0.115206	-3.6798	0.0010704	C23H26O7	[2M-H]-	413.21851	413.21725:3968 414.22192:988 415.22659:2599
1.24495	0.767968	-3.7355	0.001855	Unknown	[M-H]-	229.07172	229.07172:4617 230.07638:457 231.08105:409
1.24477	0.443471	-3.5905	0.00035967	C17H18O5	[M-H]-	301.20123	301.20123:10820 302.20590:1667 303.21057:291
1.24389	0.180553	3.6064	0.00016596	Unknown	[M-H]-	611.28540	611.28540:27522 612.29007:4443 613.29474:825
1.24333	0.143151	3.5892	6.7696e-05	C25H34O10	[M-H]-	493.20923	493.20978:16209 494.21445:3100 495.21911:1235
1.24173	0.257775	3.5528	0.0013985	C19H28O10	[M-H]-	415.16077	415.16077:23232 416.16543:2844 417.17010:973	O-glycosyl compounds
1.24095	0.181753	3.5901	0.00032698	C28H44O9	[M-H]-	523.29181	523.29181:6988 524.29648:1554 525.30114:364	Very long-chain fatty acids
1.23895	1.67424	-3.354	0.038185	Unknown	[M-H]-	357.19186	357.19186:7846 358.19653:1230 359.20120:1616
1.23649	0.346892	3.5486	0.00014149	C12H20O5	[M-H]-	243.12393	243.12393:15260 244.12860:1364 245.13327:531
1.23624	0.0877186	3.667	0.0011748	C15H22O8	[M-H]-	329.12558	329.12558:24788 330.13025:2538 331.13492:1534
1.23454	0.0750536	3.5411	0.00012651	Unknown	[M-H]-	650.25299	650.25299:19450 651.25766:3128 652.26233:304
1.23286	0.189789	3.5259	0.00012651	Unknown	[M-H]-	542.51538	542.51538:7970 543.52005:2239 544.52472:420
1.23256	0.253865	-3.6419	0.0013242	Unknown	[M-H]-	718.24054	718.24054:10345 719.24521:2261 720.24988:338
1.23108	0.188353	3.5103	4.7573e-05	Unknown	[M-H]-	332.28040	332.28040:5677 333.28506:816 334.28973:0
1.23102	0.338377	-3.528	0.00019	Unknown	[M-H]-	99.04527	99.04527:11092 100.04993:564 101.05460:398
1.22631	0.217341	3.4934	0.00015609	C18H30O4	[M-H]-	309.20865	309.20929:263040 310.21396:29108 311.21863:645173	Sesquiterpenoids
1.22272	1.18386	3.4346	0.0068986	C20H16O5	[M-H]-	335.08752	335.08859:1872 336.09326:0 337.09793:786	Pyranoflavonoids
1.22194	0.527271	-3.4632	0.00027558	C8H12O3	[M-H]-	155.07092	155.07103:2725 156.07570:244 157.08037:692	1,2-diols
1.21857	0.375185	3.4341	0.00019914	Unknown	[M-H]-	399.34808	399.34808:4469 400.35275:714 401.35742:126
1.21852	0.346407	-3.4428	0.00011755	C16H24O8	[M-H]-	343.14041	343.14041:35585 344.14508:4388 345.14975:14889	O-glycosyl compounds
1.21841	0.751596	3.5232	0.0011487	C22H20O9	[M-H]-	427.09995	427.10074:5472 428.10541:776 429.11007:287
1.21148	0.622097	3.5799	0.0020323	Unknown	[M-H]-	330.12827	330.12827:2525 331.13293:1363 332.13760:244
1.21016	0.565722	-3.4143	0.00088194	Unknown	[M-H]-	96.96977	96.96977:27938 97.97444:0 98.97911:211
1.20517	0.18494	3.3736	0.00018894	C18H32O3	[M-H]-	295.22888	295.22974:145444 296.23440:14774 297.23907:1564	Lineolic acids and derivatives
1.20463	0.182821	-3.3746	0.00040461	Unknown	[M-H]-	279.91837	279.91837:43798 280.92303:1147 281.92770:0
1.203	0.0562284	3.3541	9.2012e-05	Unknown	[M-H]-	633.49371	633.49371:172788 634.49838:47633 635.50305:5267
1.20154	0.129331	-3.3422	0.00011502	Unknown	[M-H]-	361.15045	361.15045:6779 362.15512:936 363.15979:1966
1.19966	0.0580822	3.3359	9.6387e-05	C16H32O2	[M-H]-	255.23325	255.23322:42826 256.23788:4322 257.24255:309	Long-chain fatty acids
1.19803	0.450143	3.3046	0.0048016	C37H72NO8P	[M-H]-	688.47894	688.47986:7618 689.48453:2355 690.48919:405	Phosphatidylethanolamines
1.19606	0.319797	3.2264	0.020365	C22H26O7	[M-H]-	401.14590	401.14590:3822 402.15057:608 403.15524:1997
1.19558	0.0211109	-3.3127	5.7218e-05	C15H12O3	[M-H]-	239.06773	239.06728:16571 240.07194:1410 241.07661:256
1.19454	0.196263	-3.2816	0.001352	C19H22O9	[M-H]-	393.16162	393.16162:2865 394.16629:0 395.17096:7430	Phenolic glycosides
1.1943	0.461843	3.3205	0.00058377	Unknown	[M-H]-	87.04533	87.04533:5137 88.04999:203 89.05466:0
1.19394	1.06132	-3.3133	0.0031074	C21H34O3	[M-H]-	333.28409	333.28409:1854 334.28876:265 335.29342:0
1.19312	0.207639	-3.2957	5.1277e-05	C17H16O7	[M-H]-	331.14032	331.13959:11164 332.14426:1564 333.14892:6720
1.1928	0.462401	3.2902	0.001453	C17H22O5	[M+HCOO]-	351.14557	351.14505:4672 352.14972:591 353.15439:335
1.1901	0.0169856	-3.2651	0.0010947	C20H28O8	[M+Na-2H]-	395.17090	395.17090:8003 396.17557:1222 397.18023:2020
1.18969	0.216553	-3.2735	0.00029304	C27H32O15	[M+K-2H]-	633.12433	633.12231:2395 634.12698:566 635.13165:0	Terpene glycosides
1.18256	0.135665	3.2389	4.7573e-05	C15H22O5	[M-H]-	281.17603	281.17490:3301 282.17956:488 283.18423:3589	Sesquiterpenoids
1.18057	0.146505	3.2451	0.00019	Unknown	[M-H]-	322.16605	322.16632:5241 323.17099:686 324.17566:0
1.17858	0.0501209	-3.2203	0.0001262	C25H28O4	[M-H]-	391.19672	391.19446:3324 392.19913:599 393.20379:0
1.17647	0.262139	-3.3613	0.0019148	Unknown	[M-H]-	316.73929	316.73929:27494 317.74396:0 318.74862:0
1.17534	0.204299	-3.2037	0.00019914	Unknown	[M-H]-	332.28140	332.28140:31532 333.28607:4668 334.29074:520
1.17028	0.1687	3.1898	0.00032698	Unknown	[M-H]-	323.22290	323.22290:2542 324.22757:436 325.23224:4868
1.16999	0.445612	3.1817	0.00031696	C28H33NO7	[M-H]-	494.21100	494.21100:3466 495.21567:1411 496.22033:333
1.16978	0.333182	-3.1819	0.00044779	Unknown	[M-H]-	531.09210	531.09210:10394 532.09677:2000 533.10144:414
1.16859	0.244278	3.185	0.00022181	Unknown	[M-H]-	339.23346	339.23346:15876 340.23813:2874 341.24279:268
1.16745	0.442082	-3.1903	0.00035967	C10H11N3O3S	[M-H]-	252.05237	252.05237:339842 253.05704:28661 254.06170:3269
1.16676	0.265573	3.1584	0.00011502	Unknown	[M-H]-	632.49536	632.49536:20531 633.50003:172788 634.50470:47633
1.16563	0.177196	-3.2091	0.0021938	Unknown	[M-H]-	355.17535	355.17535:4644 356.18002:794 357.18469:5091
1.16277	0.241957	-3.3421	0.0053609	Unknown	[M-H]-	88.98759	88.98759:2767 89.99226:0 90.99693:155
1.16187	0.225614	3.1365	0.00033412	Unknown	[M-H]-	574.25641	574.25616:15063 575.26083:2384 576.26550:418
1.16105	0.156062	3.2011	0.0011559	Unknown	[M-H]-	587.36090	587.36090:39219 588.36557:9428 589.37024:1201
1.16092	0.108917	3.1454	0.00021763	Unknown	[M-H]-	332.28122	332.28122:20104 333.28589:2487 334.29055:353
1.15854	0.359672	3.0982	0.01493	Unknown	[M-H]-	383.13492	383.13492:3337 384.13959:695 385.14425:2081
1.1566	1.07832	-3.1311	0.01231	C25H32O7	[M-H]-	443.20447	443.20447:7768 444.20914:1131 445.21380:2420
1.15475	0.349813	3.1195	0.00024412	C20H24O5	[M-H]-	343.24930	343.24829:5962 344.25296:920 345.25763:193
1.15087	0.411377	-3.0679	0.00029637	Unknown	[M-H]-	356.21851	356.21851:7609 357.22317:1581 358.22784:273
1.15081	0.557208	-3.0731	0.00071868	C21H30O4	[M-H]-	345.22855	345.22913:17115 346.23379:2207 347.23846:290	Diterpenoids
1.1483	0.0443795	3.0847	0.00031729	C27H46O9	[M+HCOO]-	559.31384	559.31384:15790 560.31851:3142 561.32318:421
1.14591	0.0787429	3.0475	0.00024412	Unknown	[M-H]-	715.53229	715.53229:6778 716.53696:2053 717.54162:421
1.14495	0.190714	-3.0548	0.00016498	Unknown	[M-H]-	385.29617	385.29617:9652 386.30084:1987 387.30551:256
1.14459	0.410044	-3.0452	0.0001826	Unknown	[M-H]-	113.06045	113.06045:4880 114.06512:365 115.06978:137
1.14143	0.0780693	3.0168	5.9854e-05	C16H32O3	[M-H]-	271.22903	271.22940:646384 272.23407:75952 273.23874:4300	Long-chain fatty acids
1.13989	0.700574	3.0329	0.0007127	C19H14O5	[M-H]-	321.07529	321.07568:22994 322.08035:1858 323.08502:0
1.13729	0.340173	3.0365	0.00050966	Unknown	[M-H]-	474.26422	474.26422:25939 475.26889:4096 476.27356:513
1.13585	0.14228	2.9949	6.7696e-05	C16H22O7	[M-H]-	325.12979	325.12979:7677 326.13446:1033 327.13913:660	Tricarboxylic acids and derivatives
1.13429	0.366517	2.9932	0.00031729	C23H34O4	[M-H]-	373.25906	373.25906:2727 374.26373:504 375.26840:111	P-methoxybenzoic acids and derivatives
1.13073	0.750265	-3.1337	0.0035376	C15H14O4	[M-H]-	257.10303	257.10303:14851 258.10770:1423 259.11236:9487
1.13042	0.212981	3.0069	0.00044621	Unknown	[M-H]-	265.18024	265.18024:3651 266.18490:701 267.18957:186
1.12736	0.160851	2.9595	0.00016567	Unknown	[M-H]-	341.08759	341.08704:5789 342.09170:0 343.09637:994
1.12662	0.351047	2.9585	0.0002147	Unknown	[M-H]-	348.09387	348.09387:10932 349.09854:1325 350.10321:340
1.12524	0.362579	-2.9545	0.0003713	Unknown	[M-H]-	97.06613	97.06613:2599 98.07080:192 99.07547:128
1.12421	0.084307	2.9513	0.00029141	C17H26O4	[M-H]-	293.17920	293.17871:12616 294.18338:1315 295.18805:0
1.12256	0.830313	-2.9633	0.011002	C20H24N2O5	[M-H]-	371.17108	371.17078:4911 372.17544:644 373.18011:2692
1.12006	0.000657814	2.9228	0.00044779	C20H24O5	[M-H]-	343.24899	343.24890:5242 344.25357:909 345.25824:158
1.11933	0.473782	2.9159	0.00051263	C15H18O8	[M-H]-	325.20316	325.20316:59788 326.20782:5694 327.21249:3311	Phenylpropanoic acids
1.11911	0.525255	-2.8999	0.0010206	C19H22O3	[M-H]-	297.15289	297.15268:4689 298.15735:654 299.16201:0	Terpene lactones
1.11836	0.517819	-2.9347	0.00037981	Unknown	[M-H]-	242.17569	242.17569:9964 243.18036:1304 244.18503:0
1.11284	0.667139	-2.8786	0.0068986	C19H26O12	[M+Na-2H]-	445.14136	445.14047:3018 446.14514:589 447.14981:0
1.11193	0.379419	3.058	0.004767	Unknown	[M-H]-	740.49164	740.49164:13682 741.49631:3886 742.50097:575
1.10989	0.785477	2.8474	0.026773	C20H24N2O5	[M+HCOO]-	417.17749	417.17560:12505 418.18027:1879 419.18493:903
1.10837	0.213425	-2.8726	0.00033092	C22H26O11	[M-H]-	465.16672	465.16684:13773 466.17151:1887 467.17618:1062	O-glycosyl compounds
1.1074	0.412364	-2.8502	0.000196	C6H10O3	[M-H]-	129.05589	129.05589:2370 130.06056:195 131.06523:216
1.10576	0.103841	2.8388	0.00012651	Unknown	[M-H]-	348.09436	348.09436:7345 349.09903:976 350.10370:242
1.10323	0.4047	2.8297	0.00018108	C19H14O5	[M-H]-	321.07382	321.07382:4350 322.07849:614 323.08316:1571
1.10068	0.730474	2.7892	0.0093435	C21H32O7	[M-H]-	395.20767	395.20767:2168 396.21234:352 397.21701:801	O-glycosyl compounds
1.0935	0.274265	-2.7984	0.00046538	Unknown	[M-H]-	319.16660	319.16660:24129 320.17126:2851 321.17593:550
1.09144	0.453176	2.7752	0.00029141	C16H12O4	[M-H]-	267.08682	267.08737:3730 268.09204:568 269.09671:5117	Flavonols
1.09035	0.534404	2.7665	0.0010952	C21H24O5	[M-H]-	355.15768	355.15768:3081 356.16235:680 357.16702:109
1.08733	0.123518	-2.7457	0.001453	Unknown	[M-H]-	718.24133	718.24133:18264 719.24600:3263 720.25067:473
1.08451	0.625102	2.8122	0.0036659	C23H22O8	[M-H]-	425.21790	425.21790:2970 426.22256:462 427.22723:488
1.08098	0.247303	-3.4083	0.030266	C22H30O4	[M-H]-	357.22748	357.22748:3789 358.23215:668 359.23681:710
1.07865	0.0375151	-2.6979	0.0002147	C21H22O10	[M-H]-	433.19879	433.19879:3732 434.20346:0 435.20813:0	Saccharolipids
1.07797	0.873545	-3.0581	0.014034	C22H30O8	[M+Na-2H]-	467.19205	467.19205:2852 468.19671:601 469.20138:0
1.07543	0.0616799	-2.6903	0.00018108	Unknown	[M-H]-	355.28644	355.28644:18024 356.29111:3236 357.29577:609
1.07378	0.332802	2.6973	0.0011931	C21H38O7	[M-H]-	401.21710	401.21710:2759 402.22177:610 403.22644:188	Tricarboxylic acids and derivatives
1.07374	0.437861	2.6687	0.0029249	C15H9ClO6	[M-H]-	319.10355	319.10355:11016 320.10821:1255 321.11288:852	Hydroxyanthraquinones
1.06707	0.228458	-2.6378	0.00011755	C16H24O7	[M-H]-	327.14627	327.14508:22150 328.14975:2679 329.15442:18153	Phenolic glycosides
1.06669	0.360616	-2.6508	0.00022734	Unknown	[M-H]-	288.95175	288.95175:5940 289.95642:416 290.96109:476
1.06532	1.24701	2.6418	0.014408	Unknown	[M-H]-	332.28171	332.28171:56159 333.28638:6772 334.29104:738
1.06509	0.374329	2.6345	0.00031696	Unknown	[M-H]-	96.96982	96.96982:28585 97.97449:0 98.97915:177
1.0611	0.238491	-2.6089	6.7696e-05	C25H26O4	[M-H]-	389.18176	389.18091:5546 390.18558:871 391.19024:2251
1.05945	0.44121	2.8109	0.0055435	Unknown	[M-H]-	713.47308	713.47308:15729 714.47775:4045 715.48242:0
1.05904	1.02544	2.7821	0.0066237	C6H8O6	[M-H]-	175.02449	175.02449:8397 176.02916:463 177.03383:0
1.05317	0.215476	2.5676	0.0031868	C15H9ClO6	[M-H]-	319.10361	319.10361:9010 320.10827:960 321.11294:0	Hydroxyanthraquinones
1.0528	0.0443892	2.5739	0.00016498	C18H34O2	[M-H]-	281.24814	281.24814:4059 282.25281:764 283.25747:212	Long-chain fatty acids
1.05056	0.726758	2.5727	0.0012304	C4H7NO4	[M-H]-	132.02937	132.02937:8554 133.03404:323 134.03871:0	Aspartic acid and derivatives
1.04753	0.249184	2.5616	0.00029119	C18H30O3	[M-H]-	293.21213	293.21213:17464 294.21680:2248 295.22146:384	Lineolic acids and derivatives
1.04691	0.578301	-2.8885	0.01231	C4H6O3	[M-H]-	101.02428	101.02428:2619 102.02895:172 103.03362:210	Short-chain keto acids and derivatives
1.04451	0.210541	-2.5329	0.0001218	C18H34O4	[M-H]-	313.23849	313.23849:18703 314.24316:2810 315.24783:596	Long-chain fatty acids
1.03701	1.60171	-3.0299	0.024675	C4H6O3	[M-H]-	101.02463	101.02431:2384 102.02898:0 103.03364:240	Short-chain keto acids and derivatives
1.03422	0.706512	2.5438	0.0092389	Unknown	[M-H]-	318.98187	318.98187:645144 319.98654:20732 320.99121:300
1.03333	0.209785	-2.4803	0.00027558	Unknown	[M-H]-	369.15475	369.15475:3074 370.15942:544 371.16409:4358
1.03183	0.474333	-2.5207	0.00083513	C7H7NO2	[M-H]-	136.04022	136.04031:6704 137.04498:0 138.04965:0	Aminobenzoic acids
1.03098	0.735624	2.4793	0.0011988	C15H16O8	[M-H]-	323.07321	323.07321:8953 324.07788:853 325.08255:827	Coumarin glycosides
1.02958	0.00992094	-2.4838	0.00067941	C19H30O6	[M-H]-	353.15530	353.15530:3058 354.15997:576 355.16464:0	Dicarboxylic acids and derivatives
1.02741	0.17509	-2.4511	0.0030287	C17H22O5	[M-H]-	305.15823	305.15823:3036 306.16290:483 307.16757:174
1.02586	0.124284	-2.4388	0.00019914	Unknown	[M-H]-	323.22263	323.22263:4817 324.22729:938 325.23196:1465
1.02519	0.203702	-2.5287	0.0015567	C10H10N4O	[M-H]-	201.07648	201.07648:5067 202.08114:533 203.08581:1229
1.02385	0.72606	2.444	0.0028647	Unknown	[M-H]-	650.25201	650.25201:15197 651.25668:2012 652.26135:297
1.02271	0.330686	2.4315	0.00031696	C15H12O7	[M-H]-	303.10861	303.10825:5735 304.11291:714 305.11758:0	Flavanonols
1.02116	0.0279754	-2.5354	0.0067288	C19H30O6	[M-H]-	353.15402	353.15402:5021 354.15869:948 355.16336:0	Dicarboxylic acids and derivatives
1.02026	0.0842591	-2.4125	0.00011755	Unknown	[M-H]-	316.14896	316.14896:4470 317.15362:16844 318.15829:2097
1.01786	0.132961	2.41	0.0002147	Unknown	[M-H]-	713.47308	713.47308:1389 714.47775:463 715.48242:0
1.00763	0.369716	2.3625	0.00018703	C15H10O6	[M-H]-	285.06229	285.06253:34799 286.06720:2724 287.07187:1509	Flavonols
1.00675	0.277194	2.3522	0.0001262	C26H44O9	[M-H]-	209.11684	209.11684:2233 210.12150:266 211.12617:267	Medium-chain fatty acids
1.00282	1.94846	-2.2028	0.050452	Unknown	[M-H]-	365.13806	365.13806:2798 366.14273:518 367.14740:0
1.00192	0.89363	-2.3591	0.01849	C9H14N2O2S	[M-H]-	213.07671	213.07634:2224 214.08101:231 215.08568:1448
1.00099	0.459429	2.3434	0.00049236	C9H8O4	[M-H]-	179.03503	179.03513:34285 180.03979:2181 181.04446:997	Hydroxycinnamic acids
1.00073	0.242549	2.5024	0.0076062	C25H24O5	[M-H]-	403.15961	403.15961:3178 404.16427:659 405.16894:745

## Sheet: Significant features ESI +
V1	V2	FC (Log2)	p value (FDR)	Formula	Average Mz	Adduct type	MS1 isotopic spectrum	MS/MS spectrum	Class
2.27493	0.266227	-9.9821	0.0011192	C16H12O4	269.07883	[M+H]+	269.07828:12441 270.08295:905 271.08761:660		4'-O-methylated flavonoids
1.29978	0.191175	-3.2962	0.0019439	C16H12O4	269.07898	[M+H]+	269.07898:28822 270.08365:1889 271.08831:8206		4'-O-methylated flavonoids
2.2629	0.271923	-9.6454	0.003402	C16H12O3	253.08449	[M+H]+	253.08389:34158 254.08856:2215 255.09323:0		6-O-methylated flavonoids
1.92569	0.259952	-7.1576	0.0011192	C16H12O3	253.08432	[M+H]+	253.08368:12350 254.08835:1152 255.09301:1286		6-O-methylated flavonoids
1.74097	0.795203	5.6467	0.01877	C16H12O7	317.06348	[M+H]+	317.06348:3769 318.06814:363 319.07281:0		6-O-methylated flavonoids
1.5259	0.581587	-4.745	0.0079638	C17H14O7	353.06390	[M+Na]+	353.06390:24371 354.06857:1819 355.07324:1201		6-O-methylated flavonoids
1.24147	1.0938	2.9313	0.055177	C9H6O3	163.03873	[M+H]+	163.03873:7005 164.04339:552 165.04806:239
2.13356	0.278369	-8.7956	0.00099221	C17H14O5	299.09036	[M+H]+	299.09000:104161 300.09466:10409 301.09933:5699		7-O-methylated flavonoids
1.48687	0.287278	-4.4056	0.0032085	C17H14O5	299.09052	[M+H]+	299.09027:66986 300.09494:9809 301.09961:7382		7-O-methylated flavonoids
1.31605	0.26383	-3.3701	0.021588	C18H16O5	313.10529	[M+H]+	313.10529:5373 314.10995:640 315.11462:1438		7-O-methylated flavonoids
1.19205	1.02977	-3.5463	0.059123	C18H16O5	313.10419	[M+H]+	313.10419:20398 314.10885:1731 315.11352:4458		7-O-methylated flavonoids
1.0522	0.950233	-2.8091	0.062336	C17H14O4	283.09500	[M+H]+	283.09500:24884 284.09967:2076 285.10434:0		7-O-methylated flavonoids
1.0459	0.360892	-2.2536	0.016256	C18H16O5	313.10538	[M+H]+	313.10474:9006 314.10940:724 315.11407:1722		7-O-methylated flavonoids
1.00939	0.0538407	-2.0651	0.0071428	C17H14O4	283.09628	[M+H]+	283.09628:123415 284.10095:8024 285.10562:8055		7-O-methylated flavonoids
1.46115	0.178127	-3.9823	0.015656	C20H20O7	373.12402	[M+H]+	373.12402:5092 374.12869:659 375.13336:720		8-O-methylated flavonoids
1.00289	0.121317	1.984	0.040704	C12H18N2O	207.14899	[M+H]+	207.14899:5189 208.15365:587 209.15832:0
1.54184	0.328525	4.5125	0.0021104	C3H6N2O2	103.05437	[M+H]+	103.05422:6969 104.05889:560 105.06356:1010		Alpha amino acids and derivatives
1.2462	0.0461976	3.0743	0.025703	C4H7N3O	114.06297	[M+H]+	114.06277:4486 115.06743:890 116.07210:129		Alpha amino acids and derivatives
1.6367	0.298203	-5.2052	0.0028591	C17H18O6	341.10114	[M+Na]+	341.09976:6886 342.10443:656 343.10910:11334		Beta-diketones
1.1673	0.276041	-2.7051	0.013573	C17H18O6	341.10016	[M+Na]+	341.10016:8046 342.10483:850 343.10949:9635		Beta-diketones
1.12211	0.975155	-3.3662	0.12794	C17H18O6	341.09961	[M+Na]+	341.09961:5173 342.10428:476 343.10894:7172		Beta-diketones
1.06418	0.864085	-2.6428	0.14025	C17H18O6	341.10101	[M+Na]+	341.10101:9733 342.10568:972 343.11035:19098		Beta-diketones
1.0975	0.277998	-2.3617	0.0047223	C10H16N2O3S	267.08218	[M+Na]+	267.08218:12822 268.08685:1174 269.09152:12071		Biotin and derivatives
1.52109	0.22414	4.4274	0.001321	C15H14O6	313.06982	[M+Na]+	313.06985:212455 314.07452:15872 315.07919:0	x	Catechins
2.3254	0.386235	9.9097	0.003599	C17H17NO3	284.12878	[M+H]+	284.12878:32764 285.13345:3946 286.13812:412		Coumaric acids and derivatives
1.63264	0.876919	-5.9032	0.01877	C20H20O6	357.13043	[M+H]+	357.13043:6596 358.13510:779 359.13977:924		Coumaric acids and derivatives
1.48633	0.585737	-4.5328	0.0074858	C20H20O6	357.13007	[M+H]+	357.13007:4203 358.13473:546 359.13940:0		Coumaric acids and derivatives
1.43813	0.844485	-4.5653	0.030059	C20H20O6	357.13098	[M+H]+	357.13098:20657 358.13565:1796 359.14032:1581		Coumaric acids and derivatives
1.23112	0.412563	-3.0326	0.0047223	C20H20O6	357.13141	[M+H]+	357.13083:19443 358.13550:1740 359.14016:0		Coumaric acids and derivatives
1.0887	1.18857	-3.4284	0.12977	C20H20O6	357.13040	[M+H]+	357.13077:16953 358.13544:1404 359.14010:1391		Coumaric acids and derivatives
2.05567	0.423872	7.9954	0.0019439	C9H6O2	147.04457	[M+H]+	147.04436:57503 148.04903:3858 149.05369:300		Coumarins and derivatives
1.38751	0.459526	3.4802	0.02155	C4H4O4	117.01189	[M+H]+	117.01192:6044 118.01658:235 119.02125:0		Dicarboxylic acids and derivatives
1.54172	0.507506	4.3822	0.018373	C20H26O5	367.18851	[M+Na]+	367.18765:6128 368.19232:896 369.19699:354		Diterpene lactones
1.38549	0.176477	-3.7106	0.0010054	C20H26O5	367.18872	[M+Na]+	367.18814:11767 368.19281:1390 369.19748:9524		Diterpene lactones
1.24293	0.529321	3.0049	0.020528	C20H28O4	355.18634	[M+Na]+	355.18634:24447 356.19101:2517 357.19568:514		Diterpenoids
1.98742	0.509824	-7.5607	0.0083243	C12H22O11	343.11401	[M+H]+	343.11548:11334 344.12015:1259 345.12481:3158		Fatty acyl glycosides of mono- and disaccharides
1.42469	0.12288	-3.9001	0.0012	C12H22O11	343.11603	[M+H]+	343.11563:13751 344.12030:1406 345.12497:4141		Fatty acyl glycosides of mono- and disaccharides
1.34319	0.36653	-3.5569	0.0087	C15H12O4	257.07864	[M+H]+	257.07864:10480 258.08331:920 259.08798:0		Flavanones
1.22722	0.713273	-3.2544	0.018373	C15H12O7	305.02707	[M+H]+	305.02707:24345 306.03174:1373 307.03640:1335		Flavanonols
1.00907	0.529585	-2.118	0.015719	C15H12O7	327.04776	[M+Na]+	327.04776:5160 328.05243:802 329.05710:0		Flavanonols
1.49102	0.758493	-4.7805	0.01505	C15H10O4	255.07224	[M+H]+	255.07224:14492 256.07690:1013 257.08157:3922		Flavones
1.2592	0.50502	-3.2287	0.017925	C16H12O7	339.04645	[M+Na]+	339.04688:3186 340.05154:517 341.05621:0		Flavonols
1.21575	0.752015	-3.2445	0.021382	C15H10O8	319.04294	[M+K]+	319.04294:35139 320.04761:1807 321.05227:1610		Flavonols
1.71487	0.716687	-6.1924	0.009964	C6H10N2O5	213.05176	[M+Na]+	213.05176:9064 214.05643:655 215.06109:585		Glutamic acid and derivatives
1.61306	2.69522	4.0745	0.22142	C28H37NO8	516.25079	[M+H]+	516.25098:57294 517.25564:8496 518.26031:0		Glutamic acid and derivatives
1.43502	0.560438	-4.6001	0.017817	C6H10N2O5	213.05229	[M+Na]+	213.05229:12465 214.05696:865 215.06163:0		Glutamic acid and derivatives
1.33378	0.618637	-3.7421	0.010925	C6H10N2O5	213.05264	[M+Na]+	213.05264:7672 214.05731:455 215.06198:531		Glutamic acid and derivatives
1.15461	0.563034	-2.7702	0.013824	C14H8O3	225.05234	[M+H]+	225.05234:6917 226.05701:536 227.06167:1067		Hydroxyanthraquinones
1.64401	2.15191	3.7153	0.14021	C21H38O4	393.24118	[M+K]+	393.24066:14995 394.24533:2168 395.25000:0		Lineolic acids and derivatives
1.01289	0.837339	-2.3751	0.047528	C14H18O5	267.11978	[M+H]+	267.11978:17283 268.12445:3050 269.12912:3744		Medium-chain fatty acids
1.68848	0.197437	5.4294	0.0008769	C14H18O6	300.14316	[M+NH4]+	300.14316:7617 301.14783:1071 302.15249:207		Phenolic glycosides
1.6975	1.87353	5.0083	0.10223	C19H24O5	333.18405	[M+H]+	333.18176:67974 334.18643:7549 335.19110:0		Sesquiterpene lactones
1.38975	1.00254	3.6235	0.041029	C22H30O4	381.20435	[M+Na]+	381.20398:6722 382.20865:1023 383.21331:6125		Sesquiterpenoids
1.42668	2.15227	3.4476	0.18075	C19H34O8	391.22488	[M+H]+	391.22488:12307 392.22955:1760 393.23422:692		Terpene glycosides
1.91576	0.283062	-7.0011	0.0027327	C19H20O6	345.12997	[M+H]+	345.12997:7187 346.13464:776 347.13931:498		Terpene lactones
1.58127	0.0870248	-4.4957	0.01877	C19H20O6	345.13016	[M+H]+	345.13000:5811 346.13467:711 347.13934:0		Terpene lactones
1.55325	0.543343	-4.8884	0.0051759	C21H26O7	413.15741	[M+Na]+	413.15741:7745 414.16208:917 415.16675:1630		Terpene lactones
1.36171	0.306538	-3.6256	0.0046888	C19H20O6	345.12985	[M+H]+	345.12985:4924 346.13452:457 347.13919:0		Terpene lactones
1.03274	0.29015	1.9743	0.093219	C15H22O4	289.14151	[M+Na]+	289.14096:3011 290.14563:276 291.15030:0		Terpene lactones
1.78841	2.15218	5.3819	0.1251	C30H42O8	553.28021	[M+Na]+	553.28021:289312 554.28488:61397 555.28955:16328		Triterpenoids
1.41737	0.302243	-3.9406	0.0021104	C17H14O3	267.09885	[M+H]+	267.09885:3399 268.10351:449 269.10818:401
1.08663	1.40199	1.7564	0.17373	C11H12N2O	211.07285	[M+Na]+	211.07285:4221 212.07751:371 213.08218:1017
1.85909	0.309756	6.5517	0.0034192	C17H17NO4	322.10443	[M+Na]+	322.10443:18236 323.10910:0 324.11377:0
1.77149	0.517457	5.9235	0.003402	C17H17NO4	322.10526	[M+Na]+	322.10492:33328 323.10959:0 324.11425:0
1.49841	0.350283	4.2703	0.0021357	C10H14N2O5	265.08438	[M+Na]+	265.08408:23098 266.08874:2165 267.09341:32474
1.53116	0.941487	3.7718	0.12333	C16H18O3	281.11526	[M+Na]+	281.11487:3121 282.11954:409 283.12420:0
1.53553	0.554221	-4.7959	0.0061392	C17H14O5	299.08914	[M+H]+	299.08914:17311 300.09381:1688 301.09848:4297
1.49298	0.217063	-4.3098	0.003402	C17H14O5	299.08887	[M+H]+	299.08887:3983 300.09353:0 301.09820:1180
1.41676	0.349851	-3.9386	0.0026163	C17H14O5	299.09000	[M+H]+	299.09000:77374 300.09466:7540 301.09933:5214
1.25988	0.207894	-3.1109	0.0033825	C17H14O5	299.08917	[M+H]+	299.08917:22526 300.09384:0 301.09851:5836
1.26382	0.149999	2.9458	0.051765	C20H18O4	323.12604	[M+H]+	323.12604:17156 324.13071:1732 325.13537:7014
1.32752	0.585854	-3.6812	0.0099358	C17H16O5	301.10220	[M+H]+	301.10220:7695 302.10687:810 303.11154:0
1.37642	0.0373904	3.6445	0.0013296	C15H17NO4	298.11017	[M+Na]+	298.11017:13681 299.11484:5328 300.11950:1622
1.29679	0.538493	3.1629	0.011071	C15H17NO4	298.09952	[M+Na]+	298.09985:4993 299.10452:0 300.10919:0
1.1912	0.0224853	-3.6333	0.071605	C22H26N4	369.20389	[M+Na]+	369.20389:9878 370.20856:1281 371.21322:0
1.00551	1.90364	-4.8492	0.25652	C22H26N4	369.20462	[M+Na]+	369.20462:30589 370.20929:3057 371.21396:0
1.27538	0.57413	3.1001	0.010349	C21H24O7	411.14297	[M+Na]+	411.14297:7502 412.14764:1130 413.15231:3477
1.26739	0.516326	3.0925	0.0093089	C19H20O5	351.12027	[M+Na]+	351.12027:5639 352.12494:753 353.12961:18715
1.61868	0.325227	4.9797	0.0018537	C12H16O3	209.11725	[M+H]+	209.11725:20891 210.12192:1810 211.12658:0
1.43551	0.141343	-3.9644	0.0008769	C14H22O6	325.10602	[M+K]+	325.10602:8173 326.11069:899 327.11535:13920
1.36107	0.0231945	3.5339	0.00028483	C15H8O6	285.03745	[M+K]+	285.03754:21267 286.04220:1559 287.04687:1452
1.21649	0.153122	-2.8692	0.0043433	C15H10O4	255.06528	[M+H]+	255.06528:14566 256.06994:1181 257.07461:5952
1.09428	0.156544	2.2868	0.0033814	C20H24NO4	365.15683	[M+Na]+	365.15683:8565 366.16150:1010 367.16617:0
1.10808	0.207299	-2.3272	0.1081	C19H16N2O4	337.12207	[M+H]+	337.12100:4346 338.12567:584 339.13034:15768
1.10495	0.327696	-2.4113	0.0034269	C17H11N	230.10223	[M+H]+	230.10223:21127 231.10690:1448 232.11157:357
1.10217	0.0354426	-2.3417	0.0021104	C13H14O5	289.05261	[M+K]+	289.05261:4134 290.05728:413 291.06195:0
1.05166	0.0689638	-2.1362	0.0024369	C16H12N2O3	303.06891	[M+Na]+	303.06891:22076 304.07358:1559 305.07824:0
1.28261	2.50372	2.536	0.28109	C36H52O13	715.33185	[M+Na]+	715.33069:3236 716.33536:864 717.34002:0
1.47509	1.5357	3.9326	0.091403	C19H23ClN2O	331.16754	[M+H]+	331.16785:14916 332.17251:1935 333.17718:136090
1.40731	1.42526	3.6465	0.0863	C20H24N2O2	347.16190	[M+Na]+	347.16190:4887 348.16656:692 349.17123:4848
1.05398	0.334191	2.1478	0.0053791	C3H5NO4	137.05983	[M+NH4]+	137.05983:4629 138.06450:482 139.06917:4450
1.62641	0.0875433	4.9984	0.0047641	C20H32O3	338.26135	[M+NH4]+	338.26175:7480 339.26642:1315 340.27108:0
1.06774	0.623541	2.4438	0.16717	C6H8O2	113.06022	[M+H]+	113.06022:124551 114.06489:4644 115.06955:1289
1.20209	0.0184723	-2.8028	0.0012919	C17H18N4OS	327.12204	[M+H]+	327.12204:227236 328.12671:19586 329.13138:0
1.40764	0.210039	3.787	0.0011192	C18H22O4	325.14185	[M+Na]+	325.14185:37554 326.14651:2869 327.15118:0
1.11508	0.20504	2.4248	0.0087093	C21H24O6	395.14758	[M+Na]+	395.14758:6852 396.15225:775 397.15692:11486
2.12662	0.059098	8.6462	0.00028483	C22H26N2O2	351.195	[M+H]+	351.19550:230450 352.20016:27616 353.20483:0
1.89584	0.214504	6.8142	0.001321	C22H26N2O2	351.19470	[M+H]+	351.19470:107100 352.19937:11002 353.20404:3620
1.74439	0.190574	5.8351	0.0021357	C22H26N2O2	351.19208	[M+H]+	351.19400:43819 352.19867:4431 353.20334:1905
1.34144	0.144355	3.4481	0.00099221	C22H26N2O2	351.19403	[M+H]+	351.19403:39860 352.19870:3823 353.20337:1583
1.40856	0.178917	3.7851	0.0008769	C15H20O3	249.10965	[M+K]+	249.10965:9701 250.11432:1049 251.11899:5324
1.8863	0.0818139	-6.8102	0.00028483	C20H18O6	355.11633	[M+H]+	355.11633:55972 356.12100:4244 357.12567:4135
1.71977	0.160685	-5.6781	0.00070008	C20H18O6	355.11670	[M+H]+	355.11670:31472 356.12137:2801 357.12603:10560
1.0761	0.491013	-2.7741	0.04651	C20H18O6	355.11569	[M+H]+	355.11569:13462 356.12036:1187 357.12503:9207
1.06139	0.761761	2.3235	0.076403	C20H22O6	381.13181	[M+Na]+	381.13132:5992 382.13598:876 383.14065:7807
2.06723	0.367137	-8.0892	0.0088819	C20H26O7	401.15689	[M+Na]+	401.15689:10040 402.16156:998 403.16623:0
1.61975	0.348819	-5.1343	0.0019439	C20H26O6	385.16180	[M+Na]+	385.16180:6633 386.16647:902 387.17114:0
1.35896	0.10861	-3.5676	0.0071308	C20H26O7	401.15698	[M+Na]+	401.15698:8297 402.16165:842 403.16632:1230
1.20748	0.541723	-3.0114	0.012778	C28H42O7	491.29858	[M+H]+	491.29904:2526 492.30371:738 493.30838:0
1.74048	0.428664	-5.9736	0.0035076	C17H20O4	311.12637	[M+Na]+	311.12619:17955 312.13086:1537 313.13553:0
1.70419	0.835531	-6.4233	0.020397	C19H22O6	369.13138	[M+Na]+	369.13138:8917 370.13605:917 371.14071:1511
1.69459	0.147215	-5.5703	0.0021104	C17H20O4	311.12613	[M+Na]+	311.12595:10871 312.13061:1281 313.13528:0
1.62194	0.683372	-5.4754	0.0099015	C19H22O6	369.13171	[M+Na]+	369.13171:12996 370.13638:1335 371.14105:2647
1.39744	0.890674	-4.574	0.041029	C19H22O6	369.13147	[M+Na]+	369.13147:7045 370.13614:844 371.14081:1763
1.03974	0.0765687	-2.1074	0.061773	C20H24O7	399.14096	[M+Na]+	399.14096:2330 400.14563:381 401.15030:2704
1.48606	0.569311	-4.5114	0.0070049	C19H18O6	343.11420	[M+H]+	343.11420:3209 344.11886:421 345.12353:1986
2.41097	1.33739	10.339	0.017817	C16H15N3O2	282.11392	[M+H]+	282.11392:406015 283.11859:53203 284.12326:15979
2.41084	0.402777	10.944	0.0018537	C16H15N3O2	282.11417	[M+H]+	282.11417:330386 283.11883:43651 284.12350:13624
1.59496	0.192246	-4.841	0.0036025	C18H18N4O2	345.13126	[M+Na]+	345.13068:13094 346.13534:1228 347.14001:0
1.60974	0.303123	4.7266	0.010037	C13H15NO2	235.14380	[M+NH4]+	235.14380:3851 236.14847:516 237.15313:230
1.22765	2.75557	2.0786	0.33684	C25H30O13	556.28143	[M+H]+	556.27765:8802 557.28232:1731 558.28698:605
1.20758	0.739867	2.7649	0.032191	C21H20O5	353.13651	[M+H]+	353.13657:14247 354.14123:1696 355.14590:6514
1.18154	0.315197	2.6607	0.0032793	C16H12O3	253.08429	[M+H]+	253.08429:94938 254.08896:5649 255.09363:5591
1.04797	0.23651	2.1336	0.0064972	C22H22O5	367.15289	[M+H]+	367.15289:101111 368.15756:9518 369.16223:0	x
1.90088	0.255234	-6.9661	0.0016704	C14H16O3	255.09926	[M+Na]+	255.09926:6774 256.10393:739 257.10859:0
1.07002	1.3664	2.0661	0.13595	C21H26O6	397.16251	[M+Na]+	397.16251:12266 398.16717:1666 399.17184:0
2.04055	0.354445	7.7938	0.00319	C27H34O8	509.21570	[M+Na]+	509.21570:33621 510.22037:4586 511.22503:1826
1.36425	1.5589	-5.8357	0.10424	C32H41N5O5	534.29712	[M+K]+	534.29712:20466 535.30179:2666 536.30645:0
1.76782	0.360723	5.9326	0.0034192	C10H13NO2	180.10237	[M+H]+	180.10237:75192 181.10704:4866 182.11171:352
1.75863	0.197827	-5.973	0.0008769	C13H15ClN2O3	283.09451	[M+H]+	283.09406:12434 284.09872:992 285.10339:914
1.62201	0.200496	-5.142	0.0037369	C13H15ClN2O3	283.09384	[M+H]+	283.09384:4416 284.09851:388 285.10318:437
1.15207	0.677627	2.5531	0.021033	C14H20N2O3	265.15436	[M+H]+	265.15436:7487 266.15903:928 267.16369:570
1.055	0.073606	-2.6323	0.047421	C19H21ClN2O	329.13443	[M+H]+	329.13443:6260 330.13910:709 331.14377:0
1.04703	0.775531	-2.4907	0.040162	C19H21ClN2O	329.13275	[M+H]+	329.13275:5938 330.13742:566 331.14209:0
1.55919	0.912194	-5.4887	0.02659	C20H24O6	383.14676	[M+Na]+	383.14676:8985 384.15143:886 385.15609:4134
1.12439	0.410394	2.4274	0.0063827	C14H20O4	253.14070	[M+H]+	253.14070:7127 254.14537:595 255.15004:167
2.14855	0.110656	-8.6906	0.0018537	C16H14O5	287.08978	[M+H]+	287.08978:36204 288.09445:2385 289.09912:0
2.11333	0.211621	-8.4463	0.0028591	C16H14O5	287.08981	[M+H]+	287.08981:38961 288.09448:2397 289.09915:0
1.70107	0.203985	-5.7738	0.0071477	C16H14O5	287.08969	[M+H]+	287.08994:39334 288.09460:3116 289.09927:1804
1.65548	0.595872	-5.5475	0.0074811	C16H14O5	287.08926	[M+H]+	287.08926:15681 288.09393:1127 289.09860:1000
1.02195	0.0444924	-2.0835	0.020988	C16H16O6	305.09998	[M+K]+	305.09998:39615 306.10464:2767 307.10931:0
1.00702	0.784773	2.0461	0.097812	C20H16O5	337.10519	[M+H]+	337.10489:6457 338.10956:0 339.11422:26338
2.09327	0.137822	8.3601	0.0008769	C21H26O3	349.17874	[M+Na]+	349.17874:74025 350.18341:7558 351.18808:41741
1.75571	0.83233	5.6423	0.012276	C21H26O3	349.17841	[M+Na]+	349.17789:18731 350.18255:2069 351.18722:31595
1.66115	0.790159	5.094	0.017817	C21H26O3	349.17761	[M+Na]+	349.17761:18513 350.18228:2364 351.18695:3088
1.55313	2.01576	4.1523	0.14021	C21H26O3	349.17871	[M+Na]+	349.17871:17288 350.18338:2073 351.18805:923
1.31995	1.17492	3.2757	0.06349	C21H26O3	349.17831	[M+Na]+	349.17853:18726 350.18320:2282 351.18786:1034
1.08192	1.17258	2.2674	0.1201	C21H26O3	349.17825	[M+Na]+	349.17792:6848 350.18259:921 351.18725:7457
1.34444	1.3511	-4.7697	0.080982	C18H20O5	339.12088	[M+Na]+	339.12088:32244 340.12555:2875 341.13022:4624
1.14952	0.685053	-2.8545	0.021206	C18H20O5	339.12097	[M+Na]+	339.12097:7419 340.12564:944 341.13031:1832
1.14218	0.996645	-4.6837	0.16717	C18H20O5	339.12131	[M+Na]+	339.12131:46446 340.12598:3665 341.13064:3669
1.88089	0.405272	-6.7845	0.0071477	C17H20O5	327.12149	[M+Na]+	327.12070:20097 328.12536:1669 329.13003:0
1.51461	0.0920714	-4.6958	0.0051759	C17H20O5	327.12155	[M+Na]+	327.12155:72357 328.12622:5721 329.13089:0
1.43525	0.5816	-4.232	0.0079111	C17H20O5	327.11996	[M+Na]+	327.11996:8206 328.12463:917 329.12930:0
1.36314	0.9077	-4.3806	0.043437	C17H20O5	327.12122	[M+Na]+	327.12122:58570 328.12588:4215 329.13055:0
1.21222	0.412435	-2.9274	0.0047223	C17H20O5	327.12143	[M+Na]+	327.12115:56498 328.12582:4238 329.13049:0
1.17781	0.0803808	-2.6811	0.003402	C17H20O5	327.12109	[M+Na]+	327.12097:57069 328.12564:3593 329.13031:0
1.56156	0.598025	4.5359	0.0075373	C17H17NO4	300.12296	[M+H]+	300.12296:3907 301.12762:726 302.13229:151
1.40275	0.21801	3.7318	0.0028591	C18H14O3	279.09982	[M+H]+	279.09982:5164 280.10449:569 281.10916:5600
1.61168	0.41262	-5.1541	0.0028591	C21H30O5	385.19601	[M+Na]+	385.19696:3973 386.20163:485 387.20630:0
1.3019	0.595186	3.0058	0.040704	C12H8O7	264.95593	[M+H]+	264.95563:2347 265.96030:194 266.96496:0
2.52179	0.0689482	12.156	5.8199e-05	Unknown	332.33350	[M+H]+	332.33350:4184015 333.33816:1032782 334.34283:90935
2.38276	0.425613	10.703	0.0018537	Unknown	338.08044	[M+H]+	338.08044:429811 339.08511:57877 340.08978:0
2.32423	0.46918	-10.433	0.0039166	Unknown	529.56744	[M+H]+	529.56744:40502 530.57211:9208 531.57678:889
2.16205	0.449346	8.8213	0.0020571	Unknown	242.15306	[M+H]+	242.15306:9862 243.15773:1498 244.16240:178
2.1609	0.494742	8.6345	0.0042658	Unknown	212.23769	[M+H]+	212.23769:68001 213.24235:6132 214.24702:290
2.13642	0.379998	8.4242	0.004066	Unknown	304.30145	[M+H]+	304.30145:4153635 305.30612:920610 306.31079:73430
2.04935	1.01363	-9.2559	0.015102	Unknown	529.56714	[M+H]+	529.56714:16009 530.57181:3453 531.57647:461
1.94602	1.22221	-9.0665	0.022538	Unknown	446.75998	[M+H]+	446.75998:5859 447.76465:0 448.76931:0
1.93931	0.162774	7.0839	0.0027327	Unknown	202.08337	[M+H]+	202.08337:8933 203.08804:917 204.09271:153
1.93461	0.810335	-7.9686	0.0079638	Unknown	310.82822	[M+H]+	310.82822:5379 311.83288:0 312.83755:0
1.91574	0.0908804	6.9859	0.0018337	Unknown	148.11201	[M+H]+	148.11201:11415 149.11668:1159 150.12135:200
1.91416	1.2264	-8.8611	0.036345	Unknown	529.56781	[M+H]+	529.56781:27077 530.57248:5657 531.57715:704
1.84135	0.822594	-7.6406	0.013983	Unknown	529.56744	[M+H]+	529.56744:13005 530.57211:2967 531.57678:470
1.82546	0.364237	6.287	0.0033755	Unknown	91.05442	[M+H]+	91.05442:6531 92.05909:549 93.06376:0
1.80751	0.390643	-6.4043	0.0023049	C27H32O15	619.17810	[M+Na]+	619.17810:8366 620.18277:1551 621.18744:0
1.79206	0.979151	-7.28	0.015915	Unknown	212.85239	[M+H]+	212.85239:109617 213.85705:101 214.86172:0
1.77092	0.896256	-6.8788	0.013875	Unknown	214.85014	[M+H]+	214.85014:13971 215.85481:0 216.85948:0
1.7676	0.479308	5.9063	0.0029142	Unknown	218.21172	[M+H]+	218.21172:12272 219.21638:1053 220.22105:0
1.75454	0.0986647	-5.8048	0.0034192	Unknown	246.24313	[M+H]+	246.24313:13477 247.24780:1743 248.25247:124
1.69138	0.48866	5.4155	0.0047223	Unknown	246.24324	[M+H]+	246.24324:26685 247.24791:2622 248.25258:282
1.6838	0.466059	-5.6367	0.00319	Unknown	196.87779	[M+H]+	196.87779:12147 197.88246:0 198.88713:0
1.68027	0.351154	-5.5215	0.0019979	Unknown	387.08441	[M+H]+	387.08441:12440 388.08908:1619 389.09375:689
1.67517	0.711243	-5.8959	0.0081484	Unknown	174.89581	[M+H]+	174.89581:10989 175.90048:0 176.90515:0
1.64904	0.151885	5.1917	0.00061681	Unknown	228.13770	[M+H]+	228.13770:7458 229.14236:1216 230.14703:166
1.56898	0.582746	-5.0251	0.0071477	Unknown	605.12592	[M+H]+	605.12592:3580 606.13058:618 607.13525:322
1.53137	0.291431	-4.596	0.00319	Unknown	519.54028	[M+H]+	519.54028:71961 520.54495:16307 521.54962:0
1.52231	2.48941	3.7309	0.2145	Unknown	328.28516	[M+H]+	328.28516:24999 329.28982:3333 330.29449:368
1.50278	0.0699987	-4.2692	0.011071	Unknown	123.08022	[M+H]+	123.08022:5838 124.08488:478 125.08955:0
1.48508	0.731996	-4.7723	0.016881	Unknown	187.22536	[M+H]+	187.22536:25956 188.23002:924 189.23469:0
1.47031	0.796564	-4.6813	0.017186	Unknown	529.56775	[M+H]+	529.56775:17437 530.57242:4080 531.57708:510
1.4674	0.647291	-4.5232	0.012979	Unknown	184.20688	[M+H]+	184.20688:157897 185.21155:10009 186.21621:427322
1.46182	0.991199	-5.0534	0.040798	Unknown	243.28947	[M+H]+	243.28947:5372313 244.29414:433574 245.29881:11110
1.4562	0.720955	-4.8884	0.045376	Unknown	184.20663	[M+H]+	184.20663:181518 185.21130:12141 186.21597:463601
1.45618	2.52319	3.3761	0.23077	Unknown	707.66577	[M+H]+	707.66577:4638 708.67044:1571 709.67511:364
1.43052	0.292808	-3.9659	0.0028956	Unknown	290.27005	[M+H]+	290.27005:65470 291.27472:6028 292.27939:541
1.4203	0.663317	-4.2658	0.01816	Unknown	184.20663	[M+H]+	184.20663:130152 185.21130:9246 186.21597:343968
1.38474	0.00513392	-3.7742	0.003402	Unknown	212.85204	[M+H]+	212.85204:27567 213.85670:0 214.86137:0
1.37662	0.579668	3.5039	0.017186	Unknown	130.15976	[M+H]+	130.15976:241147 131.16443:11449 132.16910:280
1.34114	0.15541	3.1195	0.078567	Unknown	208.00549	[M+H]+	208.00549:13763 209.01016:1252 210.01483:209
1.32099	1.62522	2.519	0.14029	Unknown	830.55096	[M+H]+	830.55096:6181 831.55563:2262 832.56030:695
1.31706	1.01247	-4.1928	0.049559	Unknown	184.20683	[M+H]+	184.20683:150639 185.21150:10192 186.21617:423748
1.30276	1.0754	-4.1417	0.061009	Unknown	352.34030	[M+H]+	352.34030:59408 353.34497:9674 354.34964:1295
1.29993	0.209537	3.2434	0.0019439	Unknown	91.05483	[M+H]+	91.05483:11167 92.05950:625 93.06417:158
1.29344	0.34569	3.4864	0.018093	Unknown	95.04930	[M+H]+	95.04930:42758 96.05397:2532 97.05864:6705
1.2787	0.54516	-3.3687	0.011248	Unknown	352.33929	[M+H]+	352.33929:20283 353.34396:3544 354.34863:0
1.25755	0.641822	-3.3787	0.01877	Unknown	242.28757	[M+H]+	242.28757:18433022 243.29223:4937041 244.29690:390417
1.24616	0.21056	-2.9932	0.001912	Unknown	741.67151	[M+H]+	741.67151:4694 742.67618:1633 743.68084:293
1.24603	0.524478	3.0174	0.011979	C18H28O3	293.21207	[M+H]+	293.21143:8060 294.21609:1145 295.22076:829
1.2356	2.41852	2.4023	0.28109	Unknown	520.34113	[M+H]+	520.34113:67666 521.34579:10742 522.35046:1008
1.23558	0.332586	-2.9787	0.0094438	Unknown	334.29565	[M+H]+	334.29565:28692 335.30032:3399 336.30499:291
1.22984	0.0516688	3.0138	0.0071428	Unknown	823.77185	[M+H]+	823.77185:43409 824.77652:18643 825.78119:3904
1.2294	0.201055	2.9316	0.0031387	Unknown	218.98395	[M+H]+	218.98395:5262 219.98862:242 220.99328:276
1.22679	1.20065	-4.0404	0.0863	Unknown	220.96077	[M+H]+	220.96077:3962 221.96544:192 222.97011:689
1.2224	2.39813	2.3349	0.28449	Unknown	558.29761	[M+H]+	558.29761:214706 559.30228:40713 560.30694:10731
1.21009	0.154512	2.7846	0.0021104	Unknown	136.11200	[M+H]+	136.11200:18444 137.11667:1411 138.12134:0
1.20385	0.285345	-2.9601	0.01539	Unknown	242.28687	[M+H]+	242.28687:16851032 243.29153:4201739 244.29620:325262
1.20207	0.151728	2.7717	0.0012556	Unknown	316.28549	[M+H]+	316.28549:23720 317.29016:3119 318.29483:275
1.1868	0.895667	-3.2915	0.045093	Unknown	242.28732	[M+H]+	242.28732:17987148 243.29199:4694545 244.29666:369945
1.18368	0.757321	-3.7215	0.098678	Unknown	184.20723	[M+H]+	184.20723:157484 185.21190:11001 186.21657:373020
1.17828	1.73565	-5.3389	0.17031	Unknown	558.29626	[M+H]+	558.29626:34596 559.30093:5337 560.30560:1510
1.17779	1.06589	2.4843	0.12567	Unknown	291.90619	[M+H]+	291.90619:6217 292.91086:292 293.91552:173
1.17503	0.03502	-2.6675	0.0013622	Unknown	218.21219	[M+H]+	218.21219:67705 219.21686:4956 220.22152:322
1.16297	0.779956	2.8339	0.048921	Unknown	217.98991	[M+H]+	217.98991:1815 218.99458:0 219.99925:0
1.16199	0.336123	-3.2608	0.058501	Unknown	519.53955	[M+H]+	519.53955:69308 520.54422:14286 521.54889:0
1.15133	0.441548	-2.7807	0.012423	Unknown	242.28719	[M+H]+	242.28719:16550405 243.29185:4028877 244.29652:313475
1.14814	1.93553	2.3235	0.2253	Unknown	525.24597	[M+H]+	525.24597:5154 526.25064:1144 527.25531:359
1.14042	0.396609	-2.5966	0.0049481	Unknown	133.07590	[M+H]+	133.07590:5436 134.08056:530 135.08523:534
1.14008	0.265714	2.4909	0.0023049	Unknown	98.98489	[M+H]+	98.98489:244620 99.98956:191 100.99423:1077
1.13106	2.30114	-6.8848	0.28462	Unknown	809.75433	[M+H]+	809.75433:24435 810.75900:9778 811.76367:1821
1.11757	0.553607	-2.589	0.014773	Unknown	266.92435	[M+H]+	266.92435:10529 267.92901:0 268.93368:183
1.11269	0.951611	-2.997	0.055177	Unknown	242.28685	[M+H]+	242.28685:16991610 243.29152:4222632 244.29619:331585
1.10257	0.35992	-2.4077	0.0047223	Unknown	741.66876	[M+H]+	741.66876:4512 742.67343:1561 743.67810:354
1.10205	0.874099	2.3115	0.046489	Unknown	192.03319	[M+H]+	192.03319:4639 193.03786:464 194.04252:0
1.09835	1.16342	-3.484	0.13343	Unknown	185.20938	[M+H]+	185.20938:8190 186.21405:351434 187.21872:26175
1.08896	1.03375	-3.6534	0.20932	Unknown	781.72296	[M+H]+	781.72296:7793 782.72763:2953 783.73230:735
1.08588	0.744246	-3.2253	0.13172	Unknown	244.29297	[M+H]+	244.29297:388329 245.29764:9821 246.30230:247
1.08573	0.91673	-3.126	0.20411	Unknown	184.20662	[M+H]+	184.20662:155352 185.21129:11139 186.21595:397820
1.08271	0.43614	2.2021	0.15921	Unknown	291.90643	[M+H]+	291.90643:4713 292.91110:196 293.91577:168
1.08025	0.121932	-2.2465	0.0020571	Unknown	139.07475	[M+H]+	139.07475:8480 140.07942:664 141.08409:507
1.07976	1.37588	-3.668	0.15182	Unknown	184.20667	[M+H]+	184.20667:119880 185.21133:7712 186.21600:354352
1.0765	1.77253	-4.6292	0.21646	Unknown	795.73779	[M+H]+	795.73779:7466 796.74246:2863 797.74713:568
1.07206	0.472583	2.5003	0.047489	Unknown	519.54016	[M+H]+	519.54016:72415 520.54483:15506 521.54950:0
1.06793	1.39991	1.9964	0.14303	Unknown	212.85211	[M+H]+	212.85211:33357 213.85678:0 214.86145:0
1.06391	0.021842	2.1791	0.0015872	Unknown	91.05467	[M+H]+	91.05467:16178 92.05934:1068 93.06401:496
1.06158	0.357325	-2.2518	0.012979	Unknown	177.95766	[M+H]+	177.95766:8171 178.96232:138 179.96699:231
1.05845	0.360557	1.9093	0.20751	Unknown	305.98270	[M+H]+	305.98270:3540 306.98736:445 307.99203:106
1.05608	0.591072	2.2431	0.039561	Unknown	234.95685	[M+H]+	234.95685:1943 235.96152:177 236.96618:0
1.05357	0.0842946	-2.1352	0.0008769	Unknown	123.08064	[M+H]+	123.08064:33762 124.08531:2287 125.08998:799
1.0535	0.140134	2.2967	0.012778	Unknown	305.98239	[M+H]+	305.98239:2670 306.98706:334 307.99173:0
1.05082	0.0770415	2.113	0.0074681	Unknown	777.74945	[M+H]+	777.74945:7097 778.75412:2726 779.75879:682
1.04278	0.480437	-2.2195	0.021382	Unknown	186.22284	[M+H]+	186.22284:990823 187.22751:96555 188.23217:2299
1.03833	0.773869	-2.4455	0.035524	Unknown	313.03268	[M+H]+	313.03268:47975 314.03735:2481 315.04202:0
1.03171	0.552763	1.7743	0.15498	Unknown	717.46649	[M+H]+	717.46649:2909 718.47116:808 719.47583:241
1.02975	1.08455	-3.0389	0.14021	Unknown	244.29227	[M+H]+	244.29227:371573 245.29693:8946 246.30160:270
1.02739	0.988228	2.0474	0.068759	Unknown	821.77576	[M+H]+	821.77576:11016 822.78042:4062 823.78509:0
1.02293	0.0504634	2.0184	0.0051015	Unknown	348.78436	[M+H]+	348.78436:3164 349.78903:0 350.79370:0
1.02195	0.986757	2.0582	0.068759	Unknown	182.18988	[M+H]+	182.18988:2363 183.19455:316 184.19922:5808
1.01903	0.766141	-2.7162	0.1081	Unknown	581.53735	[M+H]+	581.53735:8452 582.54202:1930 583.54669:317
1.01405	0.64356	-2.2334	0.030059	Unknown	186.22260	[M+H]+	186.22260:517149 187.22726:41396 188.23193:1322
1.01021	0.514131	-2.1242	0.032191	Unknown	238.92941	[M+H]+	238.92941:8535 239.93408:400 240.93875:0
1.00832	0.400589	1.9465	0.013812	Unknown	139.07503	[M+H]+	139.07503:6569 140.07970:555 141.08436:506
1.00644	1.7747	1.6484	0.24727	Unknown	208.00519	[M+H]+	208.00519:6844 209.00986:613 210.01452:198
1.0021	0.709493	1.9726	0.031618	Unknown	84.96022	[M+H]+	84.96022:4871 85.96489:0 86.96956:0
1.00028	0.719308	-2.2492	0.1053	Unknown	242.28706	[M+H]+	242.28706:18071910 243.29173:4752389 244.29640:382641
