# Supplementary material for: Tomato cell cultures as innovative plant biostimulants: evaluation of its effect on pepper seeds germinated under salinity conditions
Source: Front Plant Sci. 2025 Dec 2;16:1726488. doi: 10.3389/fpls.2025.1726488 (PMC12705415; doi:10.3389/fpls.2025.1726488)
Supplement: Supplementary file 4 [file Table3.xlsx]

## Sheet: Annotated metabolites 
V1	V2	Metabolite name	FC	p value	Subclass	Class	Formula	Adduct type	MS1 isotopic spectrum	MS/MS	m/z similarity	Total score	Average Mz
2.05567	0.423872	Coumarin	7.9954	0.0019439	Coumarins and derivatives	Phenylpropanoids	C9H6O2	[M+H]+	147.04436:57503 148.04903:3858 149.05369:300	51.96317:13 65.03954:236 92.57820:7 92.59180:13 92.61857:9 92.63831:12 92.66544:7 92.70227:5 93.03551:59123 93.21132:19 93.23545:27 93.27864:15 93.29041:10 93.29963:9 93.31623:11 93.33622:17 93.35355:8 93.41016:6 93.43570:10 93.47739:10 94.03743:29 96.04696:5 136.36870:5 136.86462:50 137.02522:16277 137.12108:7 137.15366:7 137.37094:10 137.40767:7 137.58981:8	1.00	0.50	147.045
1.34319	0.36653	dihydroxyflavanone	-3.5569	0.0087	Flavanones	Phenylpropanoids	C15H12O4	[M+H]+	257.07864:10480 258.08331:920 259.08798:0		0.96	0.69	257.07864
1.49841	0.350283	thymidine	4.2703	0.0021357		Nucleosides, Nucleotides and Analogues	C10H14N2O5	[M+Na]+	265.08408:23098 266.08874:2165 267.09341:32474		1.00	0.70	265.08438
1.0975	0.277998	biotin	-2.3617	0.0047223		Biotin and derivatives	C10H16N2O3S	[M+Na]+	267.08218:12822 268.08685:1174 269.09152:12071	67.05800:18 97.07104:5 125.02010:21 219.21365:13 245.22107:5 261.11664:11 266.13126:18 307.22681:15 333.19894:12 349.26215:13 351.21082:16 351.26907:11 377.22580:7 395.20963:84	1.00	0.71	267.08218
2.13356	0.278369	Hydroxyflavone	-8.7956	0.00099221	7-O-methylated flavonoids	Phenylpropanoids	C17H14O5	[M+H]+	299.09000:104161 300.09466:10409 301.09933:5699		0.92	0.92	299.09036
1.21575	0.752015	Myricetin	-3.2445	0.021382	Flavonols	Phenylpropanoids	C15H10O8	[M+K]+	319.04294:35139 320.04761:1807 321.05227:1610		0.95	0.95	319.04294
1.00907	0.529585	(2R,3R)-2-(3,4-dihydroxyphenyl)-3,5,7-trihydroxy-2,3-dihydro-4H-chromen-4-one/a flavanonols	-2.118	0.015719	Flavanonols	Phenylpropanoids	C15H12O7	[M+Na]+	327.04776:5160 328.05243:802 329.05710:0		0.95	0.95	327.04776
1.2592	0.50502	Isorhamnetin	-3.2287	0.017925	Flavonols	Phenylpropanoids	C16H12O7	[M+Na]+	339.04688:3186 340.05154:517 341.05621:0		0.96	0.96	339.04645
1.05056	0.726758	D-ASPARTATE	2.5727	0.0012304		Aspartic acid and derivatives	C4H7NO4	[M-H]-	132.02937:8554 133.03404:323 134.03871:0		0.98	1.53	132.02937
1.1074	0.412364	Mevalonic Acid Lactone	-2.8502	0.000196		Delta valerolactones	C6H10O3	[M-H]-	129.05589:2370 130.06056:195 131.06523:216		0.91	1.36	129.05589
1.00763	0.369716	kaempferol	2.3625	0.00018703	Flavonols	Phenylpropanoids	C15H10O6	[M-H]-	285.06253:34799 286.06720:2724 287.07187:1509	50.24197:5 50.34557:5 50.37766:6 50.54315:5 50.68418:5 50.78824:5 51.11844:5 51.40232:5 51.45512:5 51.51956:6 51.64000:6 51.65697:5 51.80203:5 51.86713:6 51.88717:5 52.03510:5 52.12292:5 52.23099:5 52.35418:5 52.66669:5 52.78664:5 52.79549:6 53.05355:5 53.13931:5 53.27167:5 53.30718:5 53.68407:5 53.69868:5 53.71933:5 54.16679:5 54.26836:5 54.28927:5 54.61263:5 54.81071:5 54.97306:5 55.24154:7 55.…	1.00	1.87	285.06229
1.48405	0.527464	4-hydroxybenzoate	-5.0957	0.00019507	Hydroxybenzoic acid derivatives	Phenylpropanoids	C7H6O3	[M-H]-	137.02510:141610 138.02977:5529 139.03444:508		1.00	1.00	137.02473
1.00099	0.459429	Caffeic acid	2.3434	0.00049236	Hydroxycinnamic acids	Phenylpropanoids	C9H8O4	[M-H]-	179.03513:34285 180.03979:2181 181.04446:997		1.00	1.89	179.03503
1.20517	0.18494	9-hydroxy-10,12-octadecadienoic acid	3.3736	0.00018894	Linoleic acids and derivatives	Lipids and Lipid-like Molecules	C18H32O3	[M-H]-	295.22974:145444 296.23440:14774 297.23907:1564	50.02036:5 50.36536:5 50.92719:6 51.08117:5 51.68158:5 52.71722:5 52.85366:5 53.13976:5 53.28437:10 53.34275:5 53.38596:11 53.70153:5 53.78566:5 53.79842:6 53.90051:5 54.50221:6 54.55871:5 54.80817:5 55.38902:5 55.43821:5 55.52888:5 55.82776:5 56.11092:5 56.71169:5 57.03431:20 57.54235:5 57.63209:6 58.00497:17 58.16930:5 59.20308:5 59.45752:5 59.46289:5 59.62391:5 59.76094:6 59.78245:6 59.86604:6…	1.00	1.00	295.22888
1.44238	0.170012	a-Linolenic acid	4.813	4.6242e-05	Linoleic acids and derivatives	Lipids and Lipid-like Molecules	C18H30O2	[M-H]-	277.21790:89836 278.22256:9092 279.22723:958	178.50169:10 275.20483:7 277.21704:1650 277.84207:7 278.21899:12	1.00	1.00	277.21805
1.14143	0.0780693	3-Hydroxyhexadecanoic acid	3.0168	5.9854e-05	Long-chain fatty acids	Lipids and Lipid-like Molecules	C16H32O3	[M-H]-	271.22940:646384 272.23407:75952 273.23874:4300		1.00	1.21	271.22903
1.0528	0.0443892	Oleic acid	2.5739	0.00016498	Long-chain fatty acids	Lipids and Lipid-like Molecules	C18H34O2	[M-H]-	281.24814:4059 282.25281:764 283.25747:212	52.07791:10 55.01951:32 57.03531:41 58.76232:5 59.01374:114 60.00047:5 62.32040:5 71.01404:23 71.04884:16 72.68814:8 73.02949:24 75.01026:18 77.03890:12 78.96475:9 83.04617:26 85.02973:47 85.06381:13 87.00928:205 87.04215:27 87.29594:5 88.01164:6 89.02487:30 96.97021:53 97.06556:36 99.01115:21 99.04491:80 101.02499:9 101.26633:5 103.00201:10 103.10146:18 107.08733:9 107.84445:6 108.01824:8 111.00…	1.00	1.50	281.24814
1.19966	0.0580822	Palmitic Acid	3.3359	9.6387e-05	Long-chain fatty acids	Lipids and Lipid-like Molecules	C16H32O2	[M-H]-	255.23322:42826 256.23788:4322 257.24255:309		1.00	1.00	255.23325
1.04691	0.578301	2-Oxobutyric acid	-2.8885	0.01231	Short-chain keto acids and derivatives	Organic Acids and Derivatives	C4H6O3	[M-H]-	101.02428:2619 102.02895:172 103.03362:210		0.99	1.55	101.02428
1.65389	0.239713	(9Z,12E)-15,16-dihydroxyoctadeca-9,12-dienoic acid	6.2863	0.00036957	Linoleic acids and derivatives	Lipids and Lipid-like Molecules	C18H32O4	[M-H]-	311.22327:16749 312.22793:2192 313.23260:386		1.00	1.00	311.22327
1.79828	0.492053	Ascorbic acid	7.3989	0.00032698		Vitamins and Cofactors	C6H8O6	[M-H]-	175.02470:3246 176.02937:186 177.03404:0		1.00	1.00	175.02470

## Sheet: Enrichment main class
	total	expected	hits	Raw p	Holm p	FDR
Flavonoids	1800	0.156	5	3.81e-07	0.000127	0.000127
Fatty Acyls	4680	0.406	6	1.94e-06	0.000646	0.000324
Dihydrofurans	81	0.00703	1	0.007	1	0.628
Pyrimidine nucleosides	87	0.00755	1	0.00752	1	0.628
Keto acids and derivatives	114	0.00989	1	0.00984	1	0.657
Cinnamic acids and derivatives	300	0.026	1	0.0257	1	1
Coumarins and derivatives	341	0.0296	1	0.0292	1	1
Benzene and substituted derivatives	3050	0.265	1	0.234	1	1
Carboxylic acids and derivatives	3740	0.325	1	0.279	1	1
	Group	Hits	Members	Percent
Fatty Acyls	Fatty Acyls	6	Oleic acid; Palmitic acid; alpha-Linolenic acid; 13-HODE; alpha-Dimorphecolic acid; 3-Hydroxyhexadecanoic acid	33.3333
Flavonoids	Flavonoids	5	Apigenin; Isorhamnetin; Myricetin; Kaempferol; Liquiritin	27.7778
Carboxylic acids and derivatives	Carboxylic acids and derivatives	1	D-Aspartic acid	5.55556
Keto acids and derivatives	Keto acids and derivatives	1	2-Ketobutyric acid	5.55556
Pyrimidine nucleosides	Pyrimidine nucleosides	1	Thymidine	5.55556
Dihydrofurans	Dihydrofurans	1	Ascorbic acid	5.55556
Benzene and substituted derivatives	Benzene and substituted derivatives	1	4-Hydroxybenzoic acid	5.55556
Cinnamic acids and derivatives	Cinnamic acids and derivatives	1	Caffeic acid	5.55556
Coumarins and derivatives	Coumarins and derivatives	1	Coumarin	5.55556

## Sheet: Enrichment subclass
	total	expected	hits	Raw p	Holm p	FDR
Flavones	115	0.0102	4	2.97e-10	1.84e-07	1.84e-07
Lineolic acids and derivatives	348	0.0309	3	4e-06	0.00247	0.00124
Fatty acids and conjugates	941	0.0834	3	7.69e-05	0.0475	0.0159
Coumarins	12	0.00106	1	0.00106	0.656	0.165
Short-chain keto acids and derivatives	31	0.00275	1	0.00274	1	0.338
Pyrimidine 2'-deoxyribonucleosides	37	0.00328	1	0.00328	1	0.338
Furanones	71	0.00629	1	0.00628	1	0.556
Hydroxycinnamic acids and derivatives	235	0.0208	1	0.0206	1	1
Benzoic acids and derivatives	624	0.0553	1	0.0539	1	1
Flavonoid glycosides	1050	0.0931	1	0.0891	1	1
Amino acids, peptides, and analogues	3220	0.286	1	0.25	1	1
	Group	Hits	Members	Percent
Flavones	Flavones	4	Apigenin; Isorhamnetin; Myricetin; Kaempferol	22.2222
Fatty acids and conjugates	Fatty acids and conjugates	3	Oleic acid; Palmitic acid; 3-Hydroxyhexadecanoic acid	16.6667
Lineolic acids and derivatives	Lineolic acids and derivatives	3	alpha-Linolenic acid; 13-HODE; alpha-Dimorphecolic acid	16.6667
Amino acids, peptides, and analogues	Amino acids, peptides, and analogues	1	D-Aspartic acid	5.55556
Short-chain keto acids and derivatives	Short-chain keto acids and derivatives	1	2-Ketobutyric acid	5.55556
Pyrimidine 2'-deoxyribonucleosides	Pyrimidine 2'-deoxyribonucleosides	1	Thymidine	5.55556
Furanones	Furanones	1	Ascorbic acid	5.55556
Benzoic acids and derivatives	Benzoic acids and derivatives	1	4-Hydroxybenzoic acid	5.55556
Hydroxycinnamic acids and derivatives	Hydroxycinnamic acids and derivatives	1	Caffeic acid	5.55556
Coumarins	Coumarins	1	Coumarin	5.55556
Flavonoid glycosides	Flavonoid glycosides	1	Liquiritin	5.55556
